# Supplementary material for: Targeted Selected Reaction Monitoring Verifies Histology Specific Peptide Signatures in Epithelial Ovarian Cancer
Source: Cancers (Basel). 2021 Nov 15;13(22):5713. doi: 10.3390/cancers13225713 (PMC8616310; doi:10.3390/cancers13225713)
Supplement: Supplementary file 1 [file cancers-13-05713-s001.zip]

Archive with 2 entries (2 files):
- cancers-1408976-supplementary-figure-revised.pdf
- cancers-1408976-supplementary-tables-final check_revised_211124.xlsx
