# Supplementary material for: Targeted Selected Reaction Monitoring Verifies Histology Specific Peptide Signatures in Epithelial Ovarian Cancer
Source: Cancers (Basel). 2021 Nov 15;13(22):5713. doi: 10.3390/cancers13225713 (PMC8616310; doi:10.3390/cancers13225713)
Supplement: Supplementary file 1 [file cancers-13-05713-s001.zip › cancers-1408976-supplementary-tables-final check_revised_211124.xlsx]

## Sheet: S1. Id prot selection for SRM
SwissProt accession No	Protein symbol	Gene symbol	Protein Name	Fold change	Group discrimination	Source dataset/litterature	Simonas TMT B vs typ 1 och 2	TMT Rui Pinto analys	Matin Meyhare from Itraq data	Simonas Itraq master studier	Kristjansdottir Clinical prot 2013	Kristjansdottir Clinical prot 2012	Kristjansdottir Cancer Med 2014	Sofia 2012 iTRAQ	Sofia 2007 2D-gel study	Olink analysis	Hüttenhain et al 2012 Sci Transl Med	Poersch et al 2016 J of Proteomics	Z-peket	Total hits TMT (green fill = two TMT hits, orange fill = one TMT hit)	Total hits in-house studies (Karin/Sofia) (blue text = at least two hits)	Total hits (including litterature)	Must be included	Simonas last	Transitionlist 1
A1L4K1	FSD2	FSD2	Fibronectin type III and SPRY domain-containing protein 2			TMT Rui Pinto analys		1												1	1	1			A1L4K1
O00391	QSOX1	QSOX1	Sulfhydryl oxidase 1		Serous benign vs typ 1 + typ 2	Simonas TMT B vs typ 1 och 2	1													1	1	1			O00391
O00754		MAN2B1	Lysosomal alpha-mannosidase E peptide			TMT Rui Pinto analys		1												1	1	1			O00754
O14791	APOL1	APOL1	apolipoprotein L1	Up	Serösa benign vs typeII-1	Matin Meyhare from Itraq data//Simonas Itraq master studier/Simonas TMT B vs typ 1 och 2/TMT Rui Pinto analys	1	1	1	1										2	4	4			O14791
O14818	PSA7	PSMA7	Proteasome subunit alpha type-7		Serous benign vs typ 1 + typ 2	Simonas TMT B vs typ 1 och 2/TMT Rui Pinto analys	1	1												2	2	2			O14818
O15230	LAMA5	LAMA5	Larnimn subunit alpha-S	Up	Malignant vs benign	Sofia 2012 iTRAQ								1						0	1	1			O15230
O43866		CD5L	CD5 antigen-like		Serous benign vs typ 1 + typ 2	Simonas TMT B vs typ 1 och 2/TMT Rui Pinto analys/Matin Meyhare from Itraq data/Olink analysis	1	1	1							1				2	3	4			O43866
O75636	FCN3	FCN3	Ficolin-3		Serous benign vs typ 1 + typ 2	Simonas TMT B vs typ 1 och 2/TMT Rui Pinto analys	1	1												2	2	2			O75636
O75874		IDH1	Isocitrate dehydrogenase [NADP] cytoplasmic		Serösa B (5) vs Malign (10)	TMT Rui Pinto analys/Kristjansdottir Clinical prot 2013/Hüttenhain et al 2012 Sci Transl Med		1			1						1			1	2	3			O75874
O75882	ATRN	ATRN	Attractin	Down		Simonas Itraq master studier/TMT Rui Pinto analys		1		1										1	2	2			O75882
O95445	APOM	APOM	Apolipoprotein M			TMT Rui Pinto analys		1												1	1	1			O95445
O95497	VNN1	VNN1	Pantetheinase		Serous benign vs typ 1 + typ 2	Simonas TMT B vs typ 1 och 2/TMT Rui Pinto analys	1	1												2	2	2			O95497
O96028	NSD2	WHSC1	Histone-lysine N-methyltransferase NSD2			TMT Rui Pinto analys		1												1	1	1			O96028
P00338		LDHA	l-Lactate dehydrogenase	Up	Malignant vs benign/Det only in malignant/Upreg malignant vs benign	Sofia 2012 iTRAQ/TMT Rui Pinto analys/Poersch et al 2016 J of Proteomics/Hüttenhain et al 2012 Sci Transl Med		1						1			1	1		1	2	4			P00338
P00441		SOD1	Superoxide dismutase [Cu-Zn]		Serous benign vs typ 1 + typ 2/M>B	Simonas TMT B vs typ 1 och 2/TMT Rui Pinto analys/Sofia 2007 2D-gel study	1	1							1					2	3	3			P00441
P00450		CP	Ceruloplasmin	Up	Malignant vs benign/Serous benign vs typ 1 + typ 2	Sofia 2012 iTRAQ/Simonas TMT B vs typ 1 och 2/TMT Rui Pinto analys	1	1						1						2	3	3			P00450
P00488		F13A1	Coagulation factor XIII A chain		Serous benign vs typ 1 + typ 2	Simonas TMT B vs typ 1 och 2	1													1	1	1			P00488
P00533	EGFR	EGFR	Epidermal growth factor receptor		Benign vs malignant (serous???)	Olink analysis										1				0	0	1			P00533
P00558		PGK1	Phosphoglycerate kinase 1	Up	Malignant vs benign/Serous benign vs typ 1 + typ 2/Upreg malignant vs benign	Sofia 2012 iTRAQ/Simonas TMT B vs typ 1 och 2/TMT Rui Pinto analys/Poersch et al 2016 J of Proteomics	1	1						1				1		2	3	4			P00558
P00734	F2	F2	Prothrombin	Down	Serösa benign vs typeII-1	Matin Meyhare from Itraq data/Simonas Itraq master studier			1	1										0	2	2			P00734
P00736	C1R	C1R	Complement C1r subcomponent	1.08	Literature (up), network	Hüttenhain et al 2012 Sci Transl Med											1			0	0	1			P00736
P00738		HP	Haptoglobin		Literature (up), network	Simonas TMT B vs typ 1 och 2/Kristjansdottir Cancer Med 2014	1						1							1	2	2			P00738
P00740	F9	F9	Coagulation factor IX	Up		Simonas Itraq master studier/TMT Rui Pinto analys		1		1										1	2	2			P00740
P00746	CFAD	CFD	Complement factor D	Down		Simonas Itraq master studier				1										0	1	1			P00746
P00747	PLMN	PLG	Plasminogen		Benigna vs All OC	Kristjansdottir Clinical prot 2012						1								0	1	1			P00747
P00748	F12	F12	coagulation factor XII (Hageman factor)	Up	Serösa benign vs typeII-1	Matin Meyhare from Itraq data			1											0	1	1			P00748
P00751	CFAB	CFB	Complement factor B		Serous benign vs typ 1 + typ 2/Serös B(5) vs Maligna stadI(5)	Simonas TMT B vs typ 1 och 2/TMT Rui Pinto analys/Matin Meyhare from Itraq data	1	1	1											2	3	3			P00751
P00915	CAH1	CA1	Carbonic anhydrase 1		Serous benign vs typ 1 + typ 2	Simonas TMT B vs typ 1 och 2	1													1	1	1			P00915
P00918	CAH2	CA2	Carbonic anhydrase 2		Benign vs malignant (serous???)	Olink analysis/TMT Rui Pinto analys		1								1				1	1	2			P00918
P01008	ANT3	SERPINC1	Antithrombin-III			TMT Rui Pinto analys		1												1	1	1			P01008
P01009		SERPINA1	Alpha-1-antitrypsin	Up	Serous benign vs typ 1 + typ 2	Simonas TMT B vs typ 1 och 2/Sofia 2012 iTRAQ/TMT Rui Pinto analys	1	1						1						2	3	3			P01009
P01011	AACT	SERPINA3	Alpha-1-antichymotrypsin	1.54	Literature (up), network	Hüttenhain et al 2012 Sci Transl Med/TMT Rui Pinto analys		1									1			1	1	2			P01011
P01019	ANGT	AGT	Angiotensinogen			TMT Rui Pinto analys		1												1	1	1			P01019
P01023	A2MG	A2M	Alpha-2-macroglobulin		Serous benign vs typ 1 + typ 2/	Simonas TMT B vs typ 1 och 2/TMT Rui Pinto analys/Matin Meyhare from Itraq data/Hüttenhain et al 2012 Sci Transl Med	1	1	1								1			2	3	4			P01023
P01024	CO3	C3	Complement C3		Serous benign vs typ 1 + typ 2/Serösa benign vs typeII-1	Simonas TMT B vs typ 1 och 2/Matin Meyhare from Itraq data/Hüttenhain et al 2012 Sci Transl Med	1		1								1			1	2	3			P01024
P01031	CO5	C5	Complement C5	1.09	Network	TMT Rui Pinto analys/Hüttenhain et al 2012 Sci Transl Med		1									1			1	1	2			P01031
P01042	KNG1	KNG1	Kininogen-1		Serous benign vs typ 1 + typ 2	Simonas TMT B vs typ 1 och 2/TMT Rui Pinto analys/Simonas Itraq master studier	1	1		1										2	3	3			P01042
P01344	IGF2	IGF2	Insulin-like growth factor II		Benign vs malignant (serous???)	Olink analysis										1				0	0	1			P01344
P01579	IFN-gamma	IFNG	Interferon gamma	1.18	Literature (up), network	Hüttenhain et al 2012 Sci Transl Med											1			0	0	1			P01579
P02042	HBD	HBD	Hemoglobin subunit delta		Serous benign vs typ 1 + typ 2	Simonas TMT B vs typ 1 och 2	1													1	1	1			P02042
P02452	CO1A1	COL1A1	Collagen alpha-l(I) chain	0.34	Malignant vs benign	Sofia 2012 iTRAQ/TMT Rui Pinto analys		1						1						1	2	2			P02452
P02647	APOA1	APOA1	apolipoprotein AI	2.159/OVA1	Serösa benign vs typeII-1/Serösa B (5) vs Malign (10)/Serous benign vs typ 1 + typ 2	Matin Meyhare from Itraq data/Kristjansdottir Clinical prot 2013/Simonas Itraq master studier/Simonas TMT B vs typ 1 och 2/Hüttenhain et al 2012 Sci Transl Med	1		1	1	1						1			1	4	5	1		P02647
P02649	APOE	APOE	Apolipoprotein E		Benigna vs All OC	Kristjansdottir Clinical prot 2012						1								0	1	1			P02649
P02652	APOA2	APOA2	apolipoprotein AII	2.001	Serösa benign vs typeII-1/Serous benign vs typ 1 + typ 2	Matin Meyhare from Itraq data/Simonas Itraq master studier/Simonas TMT B vs typ 1 och 2	1		1	1										1	3	3			P02652
P02654	APOC1	APOC1	apolipoprotein CI	2.544	Serösa benign vs typeII-1/Serous benign vs typ 1 + typ 2/Serösa B (5) vs Malign (10)	Matin Meyhare from Itraq data/Simonas Itraq master studier/Simonas TMT B vs typ 1 och 2/TMT Rui Pinto analys/Kristjansdottir Clinical prot 2013	1	1	1	1	1									2	5	5			P02654
P02656	ApoC-III	APOC3	Apolipoprotein C-III	1.04	Literature (down)	Hüttenhain et al 2012 Sci Transl Med											1			0	0	1			P02656
P02671	FGA	FGA	fibrinogen alpha chain	Up	Serösa benign vs typeII-1/Serous benign vs typ 1 + typ 2/Malignant vs benign	Matin Meyhare from Itraq data/Simonas TMT B vs typ 1 och 2/TMT Rui Pinto analys/Sofia 2012 iTRAQ	1	1	1					1						2	4	4			P02671
P02675	FGB	FGB	fibrinogen beta chain	2.019	Serösa benign vs typeII-1/Malignant vs benign	Matin Meyhare from Itraq data/Sofia 2012 iTRAQ/TMT Rui Pinto analys/Poersch et al 2016 J of Proteomics		1	1					1				1		1	3	4			P02675
P02679	FGG	FGG	fibrinogen gamma chain	Up	Serösa benign vs typeII-1/Malignant vs benign	Matin Meyhare from Itraq data/Sofia 2007 2D-gel study/Poersch et al 2016 J of Proteomics			1						1			1		0	2	3			P02679
P02743	APCS	APCS	Serum amyloid P-component	Up	Serösa B (5) vs Malign (10)	Kristjansdottir Clinical prot 2013/Simonas Itraq master studier/TMT Rui Pinto analys		1		1	1									1	3	3			P02743
P02745	C1QA	C1QA	Complement C1q subcomponent subunit A;	Up/OVA1	OVA1 (up)	Hüttenhain et al 2012 Sci Transl Med											1			0	0	1	1		P02745
P02746	C1QB	C1QB	Complement C1q subcomponent subunit B	Up	Serös B(5) vs Maligna stadI(5)	Matin Meyhare from Itraq data/TMT Rui Pinto analys		1	1											1	2	2			P02746
P02747	C1QC	C1QC	complement component 1, q subcomponent, C chain	2.011	Serösa benign vs typeII-1	Matin Meyhare from Itraq data/Hüttenhain et al 2012 Sci Transl Med			1								1			0	1	2			P02747
P02748	CO9	C9	Complement component C9b			TMT Rui Pinto analys		1												1	1	1			P02748
P02750	A2GL	LRG1	Leucine-rich alpha-2-glycoprotein			TMT Rui Pinto analys		1												1	1	1			P02750
P02751	FN1	FN1	fibronectin 1	Up	Serösa benign vs typeII-1/Benign vs malignant (serous???)	Matin Meyhare from Itraq data/Z-peket/TMT Rui Pinto analys/Olink analysis		1	1							1			1	1	2	4			P02751
P02753	RET4	RBP4	Retinol-binding protein 4	Fold change	Source (regulation)	Hüttenhain et al 2012 Sci Transl Med											1			0	0	1			P02753
P02760	AMBP	AMBP	Protein AMBP			TMT Rui Pinto analys		1												1	1	1			P02760
P02763		ORM1	Alpha-1-acid glycoprotein 1 (ORM1)		Upreg malignant vs benign	Poersch et al 2016 J of Proteomics												1		0	0	1			P02763
P02766	TTHY	TTR	Transthyretin	OVA1	Benign vs malignant (serous???)/OVA1 (down)	Olink analysis/Hüttenhain et al 2012 Sci Transl Med/TMT Rui Pinto analys		1								1	1			1	1	3	1		P02766
P02768	ALB	ALB	Albumin	2.63	Serösa B (5) vs Malign (10)/B>M	Kristjansdottir Clinical prot 2013/Sofia 2007 2D-gel study					1				1					0	2	2			P02768
P02774	VTDB	GC	Vitamin D-binding protein			TMT Rui Pinto analys		1												1	1	1			P02774
P02786	TFR1	TFRC	Transferrin receptor protein 1		Serous benign vs typ 1 + typ 2	Simonas TMT B vs typ 1 och 2/TMT Rui Pinto analys	1	1												2	2	2			P02786
P02787	TF	TF	Serotransferrin	OVA1	Serösa benign vs typeII-1/Serous benign vs typ 1 + typ 2/Benign vs malignant (serous???)/Serous benign vs typ 1 + typ 2	Matin Meyhare from Itraq data/Simonas Itraq master studier/Simonas TMT B vs typ 1 och 2/Olink analysis//Hüttenhain et al 2012 Sci Transl Med/TMT Rui Pinto analys/Simonas TMT B vs typ 1 och 2	1	1	1	1						1	1			2	4	6	1		P02787
P02788		LTF	Lactoferrm/Lactotransferrin, Growth-inhibiting protein 12	3.99	Malignant vs benign/Det only in malignant/Upreg malignant vs benign	Sofia 2012 iTRAQ/Poersch et al 2016 J of Proteomics								1				1		0	1	2			P02788
P02790	HPX	HPX	hemopexin	-­‐1.285	Serösa benign vs typeII-1	Matin Meyhare from Itraq data/TMT Rui Pinto analys		1	1											1	2	2			P02790
P04003	C4BPA	C4BPA	Complement component 4 binding protein, alpha	1.80	Serösa B (5) vs Malign (10)/Serösa benign vs typeII-1	Kristjansdottir Clinical prot 2013/Matin Meyhare from Itraq data/Hüttenhain et al 2012 Sci Transl Med			1		1						1			0	2	3			P04003
P04004	VTNC	VTN	Vitronectin		Benign vs malignant (serous???)/Serous benign vs typ 1 + typ 2/Malignant vs benign	Olink analysis/Hüttenhain et al 2012 Sci Transl Med/Simonas TMT B vs typ 1 och 2/Sofia 2012 iTRAQ/TMT Rui Pinto analys	1	1						1		1	1			2	3	5			P04004
P04070	PROC	PROC	Vitamin K-dependent protein C			TMT Rui Pinto analys		1												1	1	1			P04070
P04075	ALDOA	ALDOA	Fructose-bisphosphate aldolase A	2.758	Serösa benign vs typeII-1/Serösa B (5) vs Malign (10)/Serous benign vs typ 1 + typ 2/Serous benign vs typ 1 + typ 2/Malignant vs benign	Matin Meyhare from Itraq data/Kristjansdottir Clinical prot 2013/Simonas TMT B vs typ 1 och 2/Simonas TMT B vs typ 1 och 2/Simonas Itraq master studier/TMT Rui Pinto analys/Sofia 2012 iTRAQ	1	1	1	1	1			1						2	6	6			P04075
P04080	CYTB	CSTB	Cystatin-B	2.08	Malignant vs benign	Sofia 2012 iTRAQ/TMT Rui Pinto analys/Kristjansdottir Clinical prot 2013		1			1			1						1	3	3			P04080
P04114	APOB	APOB	Apolipoprotein B	Up	Serösa B (5) vs Malign (10)/Serösa benign vs typeII-1/Serösa benign vs typeII-1/Serous benign vs typ 1 + typ 2/OVA1 (down)	Kristjansdottir Clinical prot 2013/Simonas Itraq master studier/Matin Meyhare from Itraq data/Simonas TMT B vs typ 1 och 2/Hüttenhain et al 2012 Sci Transl Med/TMT Rui Pinto analys	1	1	1	1	1						1			2	5	6	1		P04114
P04217	A1BG	A1BG	Alpha-1B-glycoprotein			TMT Rui Pinto analys		1												1	1	1			P04217
P04275	VWF	VWF	von Willebrand factor		Serous benign vs typ 1 + typ 2	Simonas TMT B vs typ 1 och 2	1													1	1	1			P04275
P04278	SHBG	SHBG	Sex hormone-binding globulin		Benigna vs All OC	Kristjansdottir Clinical prot 2012/Simonas Itraq master studier				1		1								0	2	2			P04278
P04406	GAPDH	GAPDH	Glyceraldehyde-3-phosphate dehydrogenase	2.24	Malignant vs benign/Serösa B (5) vs Malign (10)	Sofia 2012 iTRAQ/TMT Rui Pinto analys/Kristjansdottir Clinical prot 2013/Hüttenhain et al 2012 Sci Transl Med		1			1			1			1			1	3	4			P04406
P04839	CY24B	CYBB	Cytochrome b-245 heavy chain	2.21	Malignant vs benign	Sofia 2012 iTRAQ								1						0	1	1			P04839
P05109	S10A8	S100A8	Protein S100-A8		Serous benign vs typ 1 + typ 2/1+2/Serösa B (5) vs Malign (10)/Serösa benign vs typeII-1/Serous benign vs typ 1 + typ 2	Simonas TMT B vs typ 1 och 2/Z-peket/Kristjansdottir Clinical prot 2013/Matin Meyhare from Itraq data/Simonas TMT B vs typ 1 och 2	1		1		1								1	1	3	4			P05109
P05154	IPSP	SERPINA5	Plasma serine protease inhibitor	-­‐1.336	Serösa benign vs typeII-1	Matin Meyhare from Itraq data			1											0	1	1			P05154
P05155		SERPING1	Plasma Protease C1 inhibitor (SERPING1)		Det only in benign	Poersch et al 2016 J of Proteomics												1		0	0	1			P05155
P05156	CFAI	CFI	Complement factor I	0.859		Simonas Itraq master studier				1										0	1	1			P05156
P05160	F13B	F13B	Coagulation factor XIII B chain		Serous benign vs typ 1 + typ 2	Simonas TMT B vs typ 1 och 2/TMT Rui Pinto analys	1	1												2	2	2			P05160
P05164	PERM	MPO	Myeloperoxidase	2.66	Malignant vs benign	Sofia 2012 iTRAQ								1						0	1	1			P05164
P05231	IL-6	IL6	Interleukin-6		Benign vs malignant (serous???)	Olink analysis										1				0	0	1			P05231
P05362	ICAM1	ICAM1	Intercellular adhesion molecule 1		Serous benign vs typ 1 + typ 2	Simonas TMT B vs typ 1 och 2	1													1	1	1			P05362
P05452	TETN	CLEC3B	Tetranectin		Benign vs malignant (serous???)	Olink analysis/TMT Rui Pinto analys		1								1				1	1	2			P05452
P05543	THBG	SERPINA7	Thyroxine-binding globulin	0.78	Literature (down)	Hüttenhain et al 2012 Sci Transl Med/TMT Rui Pinto analys		1									1			1	1	2			P05543
P05546	HEP2	SERPIND1	Heparin cofactor 2			TMT Rui Pinto analys		1												1	1	1			P05546
P05783	K1C18	KRT18	Keratin, type I cytoskeletal 18;		Benign vs malignant (serous???)	Olink analysis										1				0	0	1			P05783
P05787	K2C8	KRT8	Keratin, type II cytoskeletal 8			TMT Rui Pinto analys		1												1	1	1			P05787
P06276	BCHE	BCHE	Cholinesterase; Carboxylic ester hydrolase		Benign vs malignant (serous???)	Olink analysis										1				0	0	1			P06276
P06396	GELS	GSN	Gelsolin	1.7	Serös B(5) vs Maligna stadI(5)	Matin Meyhare from Itraq data			1											0	1	1			P06396
P06681	CO2	C2	Complement C2			TMT Rui Pinto analys		1												1	1	1			P06681
P06702	S10A9	S100A9	Protein S100-A9	Up	Malignant vs benign/Serous benign vs typ 1 + typ 2/1+2/Serösa B (5) vs Malign (10)/Serösa benign vs typeII-1/Serous benign vs typ 1 + typ 2	Sofia 2012 iTRAQ/Simonas TMT B vs typ 1 och 2/TMT Rui Pinto analys/Z-peket/Kristjansdottir Clinical prot 2013/Matin Meyhare from Itraq data/Simonas TMT B vs typ 1 och 2	1	1	1		1			1					1	2	5	6			P06702
P06727	APOA4	APOA4	Apolipoprotein A-IV	3.31	Serösa B (5) vs Malign (10)	Kristjansdottir Clinical prot 2013					1									0	1	1			P06727
P06733	ENOA	ENO1	Alpha-enolase		Serous benign vs typ 1 + typ 2/Malignant vs benign	Simonas TMT B vs typ 1 och 2/TMT Rui Pinto analys/Sofia 2012 iTRAQ	1	1						1						2	3	3			P06733
P06744		GPI	Glucose-6-phosphate isomerase	2.34	Malignant vs benign/Serous benign vs typ 1 + typ 2	Sofia 2012 iTRAQ/Simonas TMT B vs typ 1 och 2	1							1						1	2	2			P06744
P06748	NPM	NPM1	Nucleophosmin	2.6	M>B	Sofia 2007 2D-gel study									1					0	1	1			P06748
P07195		LDHB	L-lactate dehydrogenase B chain		Upreg malignant vs benign/Malignant vs benign/Serous benign vs typ 1 + typ 2	Poersch et al 2016 J of Proteomics/Sofia 2012 iTRAQ/Simonas TMT B vs typ 1 och 2/TMT Rui Pinto analys	1	1						1				1		2	3	4			P07195
P07225	PROS1	PROS1	Vitamin K-dependent protein S	1.655	Serösa benign vs typeII-1	Matin Meyhare from Itraq data			1											0	1	1			P07225
P07237	PDIA1	P4HB	Protein disulfide- isomerase	1.8	M>B	Sofia 2007 2D-gel study									1					0	1	1			P07237
P07357	CO8A	C8A	Complement component C8 alpha chain			TMT Rui Pinto analys		1												1	1	1			P07357
P07359	GP1BA	GP1BA	Platelet glycoprotein Ib alpha chain			TMT Rui Pinto analys		1												1	1	1			P07359
P07360	C8G	C8G	complement component 8, gamma polypeptide	Down	Serösa benign vs typeII-1	Matin Meyhare from Itraq data/Simonas Itraq master studier/TMT Rui Pinto analys		1	1	1										1	3	3			P07360
P07686	HEXB	HEXB	Beta-hexosaminidase subunit beta chain A			TMT Rui Pinto analys		1												1	1	1			P07686
P07737	PROF1	PFN1	Profilin-1	2.16	Malignant vs benign	Sofia 2012 iTRAQ								1						0	1	1			P07737
P07858		CTSB	Cathepsin B	Up	Malignant vs benign/M>B	Sofia 2012 iTRAQ/Sofia 2007 2D-gel study/TMT Rui Pinto analys		1						1	1					1	3	3			P07858
P08185	CBG	SERPINA6	Corticosteroid-binding globulin			TMT Rui Pinto analys		1												1	1	1			P08185
P08238		HSP90AB1	Heat shock protein HSP 90-beta	2.47	Malignant vs benign	Sofia 2012 iTRAQ								1						0	1	1			P08238
P08519	LPA	LPA	; Apolipoprotein(a)	2.3	Serös B(5) vs Maligna stadI(5)	Matin Meyhare from Itraq data			1											0	1	1			P08519
P08603	CFAH	CFH	complement factor H	1.324	Serösa benign vs typeII-1	Matin Meyhare from Itraq data			1											0	1	1			P08603
P08637	FCG3A	FCGR3A	Low affinity immunoglobulin gamma Fc region receptor III-A			TMT Rui Pinto analys		1												1	1	1			P08637
P08670	VIME	VIM	Vimentin	2.7	M>B/Upreg malignant vs benign/Benign vs malignant (serous???)	Sofia 2007 2D-gel study/Poersch et al 2016 J of Proteomics/Olink analysis									1	1		1		0	1	3			P08670
P08697		SERPINF2	Alpha-2-antiplasmin (SERPINF2)		Upreg malignant vs benign	Poersch et al 2016 J of Proteomics/TMT Rui Pinto analys		1										1		1	1	2			P08697
P08779	K1C16	KRT16	Keratin, type I cytoskeletal 16			TMT Rui Pinto analys		1												1	1	1			P08779
P09211	GSTP1	GSTP1	Glutathione S-transferase P		Serous benign vs typ 1 + typ 2/Malignant vs benign	Simonas TMT B vs typ 1 och 2/Sofia 2012 iTRAQ	1							1						1	2	2			P09211
P09525	ANXA4	ANXA4	Annexin A4			TMT Rui Pinto analys		1												1	1	1			P09525
P0C0L4	CO4A	C4A	Complement C4-A	0.95	Literature (up)	Hüttenhain et al 2012 Sci Transl Med/TMT Rui Pinto analys		1									1			1	1	2			P0C0L4
P0DJD8		PGA3	Pepsin A-3	0.21	Malignant vs benign	Sofia 2012 iTRAQ								1						0	1	1			P0DJD8
P10145	IL-8	CXCL8	Interleukin-8		Benign vs malignant (serous???)	Olink analysis										1				0	0	1			P10145
P10451	SPP1	SPP1	Osteopontin	4.017		Simonas Itraq master studier/TMT Rui Pinto analys		1		1										1	2	2			P10451
P10643	CO7	C7	Complement component C7	1.19	Network/Serösa B (5) vs Malign (10)/Serösa benign vs typeII-1/Serous benign vs typ 1 + typ 2	Hüttenhain et al 2012 Sci Transl Med/Kristjansdottir Clinical prot 2013/Simonas Itraq master studier/Matin Meyhare from Itraq data/Simonas TMT B vs typ 1 och 2	1		1	1	1						1			1	4	5			P10643
P10696	PPBN	ALPPL2	Alkaline phosphatase, placental-like			TMT Rui Pinto analys		1												1	1	1			P10696
P10909	CLUS	CLU	Clusterin		Benign vs malignant (serous???)/Serous benign vs typ 1 + typ 2	Olink analysis/Simonas TMT B vs typ 1 och 2	1									1				1	1	2			P10909
P11021	GRP78	HSPA5	78 kDa glucose-regulated protein	3.1	M>B/Serösa B (5) vs Malign (10)	Sofia 2007 2D-gel study/TMT Rui Pinto analys/Kristjansdottir Clinical prot 2013		1			1				1					1	3	3			P11021
P11047	LAMC1	LAMC1	Laminin subunit gamma-1		Serous benign vs typ 1 + typ 2	Simonas TMT B vs typ 1 och 2	1													1	1	1			P11047
P12109	CO6A1	COL6A1	Collagen alpha 1(VI) chain	3.0	B>M	Sofia 2007 2D-gel study									1					0	1	1			P12109
P12814	ACTN1	ACTN1	Alpha-actinin-1		Serous benign vs typ 1 + typ 2	Z-peket/Simonas TMT B vs typ 1 och 2/TMT Rui Pinto analys	1	1											1	2	2	3			P12814
P12955	PEPD	PEPD	Xaa-Pro dipeptidase		Serous benign vs typ 1 + typ 2	Simonas TMT B vs typ 1 och 2	1													1	1	1			P12955
P13611	CSPG2	VCAN	Versican core protein		Serous benign vs typ 1 + typ 2	Simonas TMT B vs typ 1 och 2	1													1	1	1			P13611
P13639	EF2	EEF2	Elongation factor 2	2.53	Malignant vs benign	Sofia 2012 iTRAQ								1						0	1	1			P13639
P13667	PDIA4	PDIA4	Protein disulfide-isomerase A4		Serous benign vs typ 1 + typ 2	Simonas TMT B vs typ 1 och 2/TMT Rui Pinto analys	1	1												2	2	2			P13667
P13671	C6	C6	complement component 6	-­‐1.203	Serösa benign vs typeII-1	Matin Meyhare from Itraq data/TMT Rui Pinto analys/Hüttenhain et al 2012 Sci Transl Med		1	1								1			1	2	3			P13671
P13796		LCP1	Plastin-2 (LCP1)		Upreg malignant vs benign	Poersch et al 2016 J of Proteomics/TMT Rui Pinto analys		1										1		1	1	2			P13796
P14151	LYAM1	SELL	L-selectin			TMT Rui Pinto analys		1												1	1	1			P14151
P14174	MIF	MIF	Macrophage migration inhibitory factor			TMT Rui Pinto analys		1												1	1	1			P14174
P14314	PRKCSH	PRKCSH	Glucosidase 2 subunit beta	1.00	Network	Hüttenhain et al 2012 Sci Transl Med											1			0	0	1			P14314
P14618	KPYM	PKM	Pyruvate kinase PKM	2.57	Malignant vs benign	Sofia 2012 iTRAQ/TMT Rui Pinto analys		1						1						1	2	2			P14618
P14625	ENPL	HSP90B1	Endoplasmin	2.1	M>B	Sofia 2007 2D-gel study									1					0	1	1			P14625
P15151	PVR	PVR	Poliovirus receptor			TMT Rui Pinto analys		1												1	1	1			P15151
P15169	CBPN	CPN1	Carboxypeptidase N catalytic chain		Serous benign vs typ 1 + typ 2	Simonas TMT B vs typ 1 och 2/TMT Rui Pinto analys	1	1												2	2	2			P15169
P15692	VEGFA	VEGFA	Vascular endothelial growth factor A	OVA1 (down)	OVA1 (down)	Hüttenhain et al 2012 Sci Transl Med											1			0	0	1	1		P15692
P15924	DESP	DSP	Desmoplakin			TMT Rui Pinto analys		1												1	1	1			P15924
P15941	MUC1	MUC1	Mucin-1 (MUC1)		Det only in benign	Poersch et al 2016 J of Proteomics												1		0	0	1			P15941
P16070		CD44	CD44 antigen (CD44)		Det only in benign	TMT Rui Pinto analys/Poersch et al 2016 J of Proteomics		1										1		1	1	2			P16070
P18065	IBP2	IGFBP2	Insulin-like growth factor--binding protein 2		1	Z-peket													1	0	0	1			P18065
P18428	LBP	LBP	lipopolysaccharide binding protein	1.227	Serösa benign vs typeII-1	Matin Meyhare from Itraq data			1											0	1	1			P18428
P18669	PGAM1	PGAM1	Phosphoglycerate mutase 1	2.72	Malignant vs benign	Sofia 2012 iTRAQ								1						0	1	1			P18669
P19652		ORM2	Alpha-1-acid glycoprotein 2 (ORM2)		Upreg malignant vs benign	Poersch et al 2016 J of Proteomics/TMT Rui Pinto analys		1										1		1	1	2			P19652
P19823	ITIH2	ITIH2	Inter-alpha-trypsin inhibitor heavy chain H2		Serous benign vs typ 1 + typ 2	Simonas TMT B vs typ 1 och 2/TMT Rui Pinto analys	1	1												2	2	2			P19823
P19827	ITIH1	ITIH1	Inter-alpha-trypsin inhibitor heavy chain H1		Serous benign vs typ 1 + typ 2	Simonas TMT B vs typ 1 och 2/TMT Rui Pinto analys/Simonas Itraq master studier	1	1		1										2	3	3			P19827
P20142		PGC	Gastricsin	Down	Malignant vs benign	Sofia 2012 iTRAQ								1						0	1	1			P20142
P20333	TNF-R2	TNFRSF1B	Tumor necrosis factor receptor superfamily member 1B	1.00	Network	Hüttenhain et al 2012 Sci Transl Med											1			0	0	1			P20333
P20742	PZP	PZP	Pregnancy zone protein		Serous benign vs typ 1 + typ 2	Simonas TMT B vs typ 1 och 2/TMT Rui Pinto analys	1	1												2	2	2			P20742
P20962	PTMS	PTMS	Parathymosin			TMT Rui Pinto analys		1												1	1	1			P20962
P21583	SCF	KITLG	Kit ligand	0.76	Network	Hüttenhain et al 2012 Sci Transl Med											1			0	0	1			P21583
P22105	TENX	TNXB	Tenascin-X		Serous benign vs typ 1 + typ 2	Simonas TMT B vs typ 1 och 2	1													1	1	1			P22105
P22223	CDH3	CDH3	Cadherin-3		Benign vs malignant (serous???)	Olink analysis										1				0	0	1			P22223
P22352	GPX3	GPX3	Glutathione peroxidase 3	0.764		Simonas Itraq master studier				1										0	1	1			P22352
P22792	CPN2	CPN2	Carboxypeptidase N subunit 2		Serous benign vs typ 1 + typ 2	Simonas TMT B vs typ 1 och 2/TMT Rui Pinto analys	1	1												2	2	2			P22792
P22891	PROZ	PROZ	Vitamin K-dependent protein Z		1+2	Z-peket													1	0	0	1			P22891
P23219		PTGS1	Prostaglandin G/H synthase 1	2.19	Malignant vs benign	Sofia 2012 iTRAQ								1						0	1	1			P23219
P23470	PTPRG	PTPRG	Receptor-type tyrosine-protein phosphatase gamma			TMT Rui Pinto analys		1												1	1	1			P23470
P23528		CFL1	Cofilin-1		Serous benign vs typ 1 + typ 2/Malignant vs benign/Upreg malignant vs benign	Simonas TMT B vs typ 1 och 2/Sofia 2012 iTRAQ/Poersch et al 2016 J of Proteomics	1							1				1		1	2	3			P23528
P25311	ZA2G	AZGP1	Zinc-alpha-2-glycoprotein		Serous benign vs typ 1 + typ 2	Simonas TMT B vs typ 1 och 2	1													1	1	1			P25311
P25786	PSA1	PSMA1	Proteasome subunit alpha type-1		Serous benign vs typ 1 + typ 2	Simonas TMT B vs typ 1 och 2/TMT Rui Pinto analys	1	1												2	2	2			P25786
P25788	PSA3	PSMA3	Proteasome subunit alpha type-3			TMT Rui Pinto analys		1												1	1	1			P25788
P25789	PSA4	PSMA4	Proteasome subunit alpha type-4			TMT Rui Pinto analys		1												1	1	1			P25789
P26038	MOES	MSN	Moesin	2.2	Malignant vs benign	Sofia 2012 iTRAQ								1						0	1	1			P26038
P26447	S10A4	S100A4	Protein S100-A4	2.55	Malignant vs benign	Sofia 2012 iTRAQ/TMT Rui Pinto analys		1						1						1	2	2			P26447
P26927	HGFL	MST1	Hepatocyte growth factor-like protein			TMT Rui Pinto analys		1												1	1	1			P26927
P27487	DPP4	DPP4	Dipeptidyl peptidase 4		2	Z-peket													1	0	0	1			P27487
P27797	CALR	CALR	Calreticulin	2.7	M>B/Serous benign vs typ 1 + typ 2	Sofia 2007 2D-gel study/Simonas TMT B vs typ 1 och 2/TMT Rui Pinto analys	1	1							1					2	3	3			P27797
P28072	PSB6	PSMB6	Proteasome subunit beta type-6			TMT Rui Pinto analys		1												1	1	1			P28072
P28074	PSB5	PSMB5	Proteasome subunit beta type-5			TMT Rui Pinto analys		1												1	1	1			P28074
P29401	TKT	TKT	Transketolase	Up	Malignant vs benign/Serous benign vs typ 1 + typ 2	Sofia 2012 iTRAQ/Simonas TMT B vs typ 1 och 2/TMT Rui Pinto analys	1	1						1						2	3	3			P29401
P29622	KAIN	SERPINA4	Kallistatin	0.656	Serous benign vs typ 1 + typ 2/Serösa benign vs typeII-1	Simonas Itraq master studier/Simonas TMT B vs typ 1 och 2/Matin Meyhare from Itraq data	1		1	1										1	3	3			P29622
P30041		PRDX6	Peroxiredoxm-6	2.86	Malignant vs benign	Sofia 2012 iTRAQ								1						0	1	1			P30041
P30046	DOPD	DDT	D-dopachrome decarboxylase	2.37	Malignant vs benign	Sofia 2012 iTRAQ								1						0	1	1			P30046
P30086	PEBP1	PEBP1	Phosphatidylethanolamine-binding protein 1		Serous benign vs typ 1 + typ 2	Simonas TMT B vs typ 1 och 2/TMT Rui Pinto analys	1	1												2	2	2			P30086
P30101	PDIA3	PDIA3	Protein disulfide- isomerase A3	2.2	M>B	Sofia 2007 2D-gel study									1					0	1	1			P30101
P30740	ILEU	SERPINB1	Leukocyte elastase inhibitor		Serous benign vs typ 1 + typ 2	Simonas TMT B vs typ 1 och 2	1													1	1	1			P30740
P31946	YWHAB	YWHAB	14-3-3 protein beta/alpha;		Benign vs malignant (serous???)	Olink analysis/Matin Meyhare from Itraq data			1							1				0	1	2			P31946
P32119	PRDX2	PRDX2	Peroxiredoxin 2	2.6	M>B/Serösa B (5) vs Malign (10)/Benign vs malignant (serous???)	Sofia 2007 2D-gel study/Kristjansdottir Clinical prot 2013/Olink analysis/TMT Rui Pinto analys		1			1				1	1				1	3	4			P32119
P33151	CADH5	CDH5	Cadherin-5																						P33151
P35527	K1C9	KRT9	Keratin, type I cytoskeletal 9		Serous benign vs typ 1 + typ 2	Simonas TMT B vs typ 1 och 2	1													1	1	1			P35527
P35542	SAA4	SAA4	Serum amyloid A-4 protein		Benign vs malignant (serous???)/Serösa B (5) vs Malign (10)	Olink analysis/TMT Rui Pinto analys/Kristjansdottir Clinical prot 2013		1			1					1				1	2	3			P35542
P35579	MYH9	MYH9	Myosin-9		Serous benign vs typ 1 + typ 2	Simonas TMT B vs typ 1 och 2	1													1	1	1			P35579
P35858	ALS	IGFALS	Insulin-like growth factor-binding protein complex acid labile subunit			TMT Rui Pinto analys		1												1	1	1			P35858
P36980	FHR2	CFHR2	Complement factor H-related protein 2			TMT Rui Pinto analys		1												1	1	1			P36980
P40925	MDHC	MDH1	Malate dehydrogenase, cytoplasmic			TMT Rui Pinto analys		1												1	1	1			P40925
P41222	PTGDS	PTGDS	Prostaglandin H2 D-isomerase		1	Z-peket													1	0	0	1			P41222
P42830	CXCL5	CXCL5	C-X-C motif chemokine; C-X-C motif chemokine 5	1.22	Network	Hüttenhain et al 2012 Sci Transl Med											1			0	0	1			P42830
P43251	BTD	BTD	Biotinidase			TMT Rui Pinto analys		1												1	1	1			P43251
P43652	AFM	AFM	Afamin			TMT Rui Pinto analys		1												1	1	1			P43652
P49771	Flt3L	Flt3L	Fms-related tyrosine kinase 3 ligand		Benign vs malignant (serous???)	Olink analysis										1				0	0	1			P49771
P49908	SEPP1	SEPP1	Selenoprotein P			TMT Rui Pinto analys		1												1	1	1			P49908
P49913	CAMP	CAMP	Cathelicidin antimicrobial peptide		Serous benign vs typ 1 + typ 2	Simonas TMT B vs typ 1 och 2/TMT Rui Pinto analys	1	1												2	2	2			P49913
P50895	BCAM	BCAM	Basal cell adhesion molecule	Up	Malignant vs benign	TMT Rui Pinto analys/Sofia 2012 iTRAQ		1						1						1	2	2			P50895
P51884	LUM	LUM	Lumican			TMT Rui Pinto analys		1												1	1	1			P51884
P54108	CRIS3	CRISP3	Cysteine-rich secretory protein 3	2.59	Serösa B (5) vs Malign (10)	Kristjansdottir Clinical prot 2013					1									0	1	1			P54108
P55058	PLTP	PLTP	Phospholipid transfer protein	Conflicting	Serösa B (5) vs Malign (10)/1+2	Kristjansdottir Clinical prot 2013/Simonas Itraq master studier/Z-peket				1	1								1	0	2	3			P55058
P55072	TERA	VCP	Transitional endoplasmic reticulum ATPase	2.8	M>B	Sofia 2007 2D-gel study									1					0	1	1			P55072
P56199	ITGA1	ITGA1	Integrin alpha-1		Benign vs malignant (serous???)	Olink analysis										1				0	0	1			P56199
P59665	DEF1	DEFA1	Neutrophil defensin 1 (DEFA1)		Upreg malignant vs benign/Malignant vs benign	Sofia 2012 iTRAQ/Poersch et al 2016 J of Proteomics/TMT Rui Pinto analys		1						1				1		1	2	3			P59665
P60174	TPIS	TPI1	Triosephosphate isomerase	Up	Malignant vs benign/Serous benign vs typ 1 + typ 2/Upreg malignant vs benign/Benign vs malignant (serous???)/	Sofia 2012 iTRAQ/Simonas Itraq master studier/Simonas TMT B vs typ 1 och 2/TMT Rui Pinto analys/Poersch et al 2016 J of Proteomics/Olink analysis/Kristjansdottir Clinical prot 2013	1	1		1	1			1		1		1		2	5	7			P60174
P60900	PSA6	PSMA6	Proteasome subunit alpha type-6		Serous benign vs typ 1 + typ 2/Malignant vs benign	Simonas TMT B vs typ 1 och 2/Sofia 2012 iTRAQ	1							1						1	2	2			P60900
P61626	LYSC	LYZ	Lysozyme C	0.34	Malignant vs benign	Sofia 2012 iTRAQ								1						0	1	1			P61626
P61769	B2MG	B2M	Beta-2-microglobulin	Up/OVA1	Literature (up)/OVA1	Hüttenhain et al 2012 Sci Transl Med											1			0	0	1	1		P61769
P61978	HNRPK	HNRNPK	Heterogeneous nuclear ribonucleoprotein K	2.5	M>B	Sofia 2007 2D-gel study									1					0	1	1			P61978
P61981		YWHAG	14-3-3 protein gamma	2.00	Malignant vs benign	Sofia 2012 iTRAQ/TMT Rui Pinto analys		1						1						1	2	2			P61981
P62258		YWHAE	14-3-3 protein epsilon	2.21	Malignant vs benign	Sofia 2012 iTRAQ/TMT Rui Pinto analys		1						1						1	2	2			P62258
P62805	H4	HIST1H4A	Histone H4		Serous benign vs typ 1 + typ 2	Simonas TMT B vs typ 1 och 2	1													1	1	1			P62805
P62937		PPIA	Peptidyl-prolyl cis–trans isomerase A	2.18	Malignant vs benign	Sofia 2012 iTRAQ								1						0	1	1			P62937
P63104		YWHAZ	14-3-3 protein zeta/delta	2.13	Malignant vs benign/Serösa B (5) vs Malign (10)	Sofia 2012 iTRAQ/TMT Rui Pinto analys/Kristjansdottir Clinical prot 2013		1			1			1						1	3	3			P63104
P63241	IF5A1	EIF5A	Eukaryotic translation initiation factor	2.41	Malignant vs benign	Sofia 2012 iTRAQ								1						0	1	1			P63241
P67936	TPM4	TPM4	Tropomyosin alpha-4 chain		Serous benign vs typ 1 + typ 2	Simonas TMT B vs typ 1 och 2/Sofia 2007 2D-gel study/TMT Rui Pinto analys	1	1							1					2	3	3			P67936
P68871	HBB	HBB	Hemoglobin beta subunit	Up	M>B/1+2/Serous benign vs typ 1 + typ 2	Sofia 2007 2D-gel study/Z-peket/Simonas TMT B vs typ 1 och 2	1								1				1	1	2	3			P68871
P69905	HBA	HBA1	Hemoglobin subunit alpha		Serous benign vs typ 1 + typ 2	Simonas TMT B vs typ 1 och 2/TMT Rui Pinto analys	1	1												2	2	2			P69905
P78417	GSTO1	GSTO1	Glutathione S-transferase omega-1			TMT Rui Pinto analys		1												1	1	1			P78417
P80108	PHLD	GPLD1	Phosphatidylinositol-glycan-specific phospholipase D		1	Z-peket													1	0	0	1			P80108
P80723	BASP1	BASP1	Brain acid soluble protein 1			TMT Rui Pinto analys		1												1	1	1			P80723
P82094	TMF1	TMF1	TATA element modulatory factor;	1.20	Network	Hüttenhain et al 2012 Sci Transl Med											1			0	0	1			P82094
P98088	MUC5AC	MUC5AC	Mucin-5AC	Conflicting	Malignant vs benign	Sofia 2012 iTRAQ/Simonas Itraq master studier/TMT Rui Pinto analys		1		1				1						1	3	3			P98088
P98160	PGMB	HSPG2	Basement membrane-specific heparan sulfate proteoglycan core protein		2	Z-peket													1	0	0	1			P98160
Q00610	CLTC	CLTC	Clathrin, heavy chain	2.69	Serösa B (5) vs Malign (10)	Kristjansdottir Clinical prot 2013					1									0	1	1			Q00610
Q03252	LMNB2	LMNB2	Lamin B2	1.9	M>B	Sofia 2007 2D-gel study									1					0	1	1			Q03252
Q04756	HGFA	HGFAC	Hepatocyte growth factor activator			TMT Rui Pinto analys		1												1	1	1			Q04756
Q06033	ITIH3	ITIH3	Inter-alpha-trypsin inhibitor heavy chain H3		Serous benign vs typ 1 + typ 2	Simonas TMT B vs typ 1 och 2/TMT Rui Pinto analys	1	1												2	2	2			Q06033
Q06830	PRDX1	PRDX1	Peroxiredoxin-1		Serous benign vs typ 1 + typ 2	Simonas TMT B vs typ 1 och 2	1													1	1	1			Q06830
Q08380	LG3BP	LGALS3BP	Galectin-3-binding protein		Serous benign vs typ 1 + typ 2	Simonas TMT B vs typ 1 och 2	1													1	1	1			Q08380
Q10588	BST1	BST1	ADP-ribosyl cyclase/cyclic ADP-ribose hydrolase 2		Serous benign vs typ 1 + typ 2	Simonas TMT B vs typ 1 och 2	1													1	1	1			Q10588
Q12768	STRUM	KIAA0196	WASH complex subunit strumpellin	1.92	Serösa B (5) vs Malign (10)	Kristjansdottir Clinical prot 2013					1									0	1	1			Q12768
Q12841	FSTL1	FSTL1	Follistatin-related protein 1		Serous benign vs typ 1 + typ 2	Simonas TMT B vs typ 1 och 2	1													1	1	1			Q12841
Q12889	OVGP1	OVGP1	Oviduct-specific glycoprotein (OVGP1)		Det only in benign/Serösa B (5) vs Malign (10)	Poersch et al 2016 J of Proteomics/Kristjansdottir Clinical prot 2013					1							1		0	1	2			Q12889
Q13111	CHAF1A	CHAF1A	Chromatin assembly factor 1, subunit A	1.93	Serösa B (5) vs Malign (10)	Kristjansdottir Clinical prot 2013/TMT Rui Pinto analys		1			1									1	2	2			Q13111
Q13243	SFRS5	SRSF5	Splicing factor, arginine/serine-rich 5	2.5	M>B	Sofia 2007 2D-gel study									1					0	1	1			Q13243
Q13404	UB2V1	UBE2V1	Ubiquitin-conjugating enzyme E2 variant 1		2	Z-peket													1	0	0	1			Q13404																								2
Q13421	MSLN	MSLN	Mesothelin	3.02	Serösa B (5) vs Malign (10)/Serous benign vs typ 1 + typ 2/Det only in benign	Kristjansdottir Clinical prot 2013/Simonas TMT B vs typ 1 och 2/Poersch et al 2016 J of Proteomics	1				1							1		1	2	3			Q13421
Q13740	CD166	ALCAM	CD166 antigen			TMT Rui Pinto analys		1												1	1	1			Q13740
Q13813	SPTN1	SPTAN1	Spectrin alpha chain, non-erythrocytic 1		Serous benign vs typ 1 + typ 2	Simonas TMT B vs typ 1 och 2	1													1	1	1			Q13813
Q14112		NID2	Nidogen-2	2.62	Malignant vs benign	Sofia 2012 iTRAQ								1						0	1	1			Q14112
Q14508	HE4	HE4/WFDC2	Human epididymis protein 4 (HE4)/WAP four-disulfide core domain protein 2	0.77	Network/Det only in benign	Hüttenhain et al 2012 Sci Transl Med/Poersch et al 2016 J of Proteomics											1	1		0	0	2	1		Q14508
Q14515		SPARCL1	SPARC-like protein 1		Det only in benign/Serösa B (5) vs Malign (10)	Poersch et al 2016 J of Proteomics/Kristjansdottir Clinical prot 2013					1							1		0	1	2			Q14515
Q14520	HABP2	HABP2	Hyaluronan-binding protein 2			TMT Rui Pinto analys		1												1	1	1			Q14520
Q14525	KRT33B	KRT33B	Keratin, type I cuticular Ha3-II			TMT Rui Pinto analys		1												1	1	1			Q14525
Q14624	ITIH4	ITIH4	Inter-alpha-trypsin inhibitor heavy chain H4		Benigna vs All OC; BvsStad1	Kristjansdottir Cancer Med 2014/TMT Rui Pinto analys		1					1							1	2	2			Q14624
Q14956		GPNMB	Transmembrane glycoprotein NMB	3.97	Malignant vs benign	Sofia 2012 iTRAQ								1						0	1	1			Q14956
Q15084	PDIA6	PDIA6	Protein disulfide-isomerase A6	2.15	Malignant vs benign	Sofia 2012 iTRAQ/TMT Rui Pinto analys		1						1						1	2	2			Q15084
Q15181	IPYR	PPA1	Inorganic pyrophosphatase	3.0	M>B	Sofia 2007 2D-gel study									1					0	1	1			Q15181
Q15582	BGH3	TGFBI	Transforming growth factor-beta-induced protein ig-h3			TMT Rui Pinto analys		1												1	1	1			Q15582
Q15631	TSN	TSN	Translin			TMT Rui Pinto analys		1												1	1	1			Q15631
Q15848	ADIPOQ	ADIPOQ	Adiponectin		Serous benign vs typ 1 + typ 2	Z-peket/Simonas TMT B vs typ 1 och 2/TMT Rui Pinto analys	1	1											1	2	2	3			Q15848
Q16270	IBP7	IGFBP7	Insulin-like growth factor-binding protein 7		Serous benign vs typ 1 + typ 2	Simonas TMT B vs typ 1 och 2	1													1	1	1			Q16270
Q16288	NTRK3	NTRK3	NT-3 growth factor receptor		Benign vs malignant (serous???)	Olink analysis										1				0	0	1			Q16288
Q16610	ECM1	ECM1	extracellular matrix protein 1	Down	Serösa benign vs typeII-1	Matin Meyhare from Itraq data/TMT Rui Pinto analys		1	1											1	2	2			Q16610
Q16674	MIA	MIA	Melanoma-derived growth regulatory protein	2.48	Serös B(5) vs Maligna stadI(5)	Matin Meyhare from Itraq data			1											0	1	1			Q16674
Q16790	CAIX	CA9	Carbonic anhydrase 9	2.24	Serös B(5) vs Maligna stadI(5)	Matin Meyhare from Itraq data			1											0	1	1			Q16790
Q29983	MIC-A	MICA	MHC class I polypeptide-related sequence A		Benigna vs All OC; BvsStad1	Kristjansdottir Cancer Med 2014							1							0	1	1			Q29983
Q494X1	F153C	FAM153C	Protein FAM153C			TMT Rui Pinto analys		1												1	1	1			Q494X1
Q6EMK4	VASN	VASN	Vasorin			TMT Rui Pinto analys		1												1	1	1			Q6EMK4
Q6P2M8	KCC1B	PNCK	Calcium/calmodulin-dependent protein kinase type 1B			TMT Rui Pinto analys		1												1	1	1			Q6P2M8
Q6YHK3	CD109	CD109	CD109 antigen		Serous benign vs typ 1 + typ 2	Simonas TMT B vs typ 1 och 2	1													1	1	1			Q6YHK3
Q7Z7G0	ABI3BP	ABI3BP	Target of Nesh-SH3 (TARSH)	1.80	Serösa B (5) vs Malign (10)	Kristjansdottir Clinical prot 2013					1									0	1	1			Q7Z7G0
Q86TB3	ALPK2	ALPK2	Alpha-protein kinase 2			TMT Rui Pinto analys		1												1	1	1			Q86TB3
Q86VB7	C163A	CD163	Scavenger receptor cysteine-rich type 1 protein M130			TMT Rui Pinto analys		1												1	1	1			Q86VB7
Q86X29	LSR	LSR	Lipolysis-stimulated lipoprotein receptor			TMT Rui Pinto analys		1												1	1	1			Q86X29
Q86YZ3	HORN	HRNR	Hornerin		Serous benign vs typ 1 + typ 2	Simonas TMT B vs typ 1 och 2	1													1	1	1			Q86YZ3
Q8N239	KLH34	KLHL34	Kelch-like protein 34			TMT Rui Pinto analys		1												1	1	1			Q8N239
Q8TDL5		BPIFB1	BPI fold-containing family B member 1	0.22	Malignant vs benign	Sofia 2012 iTRAQ								1						0	1	1			Q8TDL5
Q8WWA0		ITLN1	Intelectin-1 (ITLN1)		Det only in benign	Poersch et al 2016 J of Proteomics												1		0	0	1			Q8WWA0
Q8WXI7	CA-125	MUC16	Mucin-16	1.16	Serös B(5) vs Maligna stadI(5)	Hüttenhain et al 2012 Sci Transl Med/Matin Meyhare from Itraq data			1								1			0	1	2	1		Q8WXI7
Q92820	GGH	GGH	Gamma-glutamyl hydrolase		Serous benign vs typ 1 + typ 2	Simonas TMT B vs typ 1 och 2/TMT Rui Pinto analys	1	1												2	2	2			Q92820
Q96IY4	CBPB2	CPB2	Carboxypeptidase B2			TMT Rui Pinto analys		1												1	1	1			Q96IY4
Q96KN2	CNDP1	CNDP1	Beta-Ala-His dipeptidase			TMT Rui Pinto analys		1												1	1	1			Q96KN2
Q99102	MUC4	MUC4	Mucin-4 (MUC4)		Upreg malignant vs benign	Poersch et al 2016 J of Proteomics												1		0	0	1			Q99102
Q99497	PARK7	PARK7	Protein deglycase DJ-1		Serous benign vs typ 1 + typ 2	Simonas TMT B vs typ 1 och 2/TMT Rui Pinto analys	1	1												2	2	2			Q99497
Q99731	CCL19	CCL19	C-C motif chemokine 19		Benign vs malignant (serous???)	Olink analysis										1				0	0	1			Q99731
Q99988	GDF-15	GDF15	Growth/differentiation factor 15		Benign vs malignant (serous???)	Olink analysis										1				0	0	1			Q99988
Q9HC84	MUC5B	MUC5B	Mucin-5B (MUC5B)		Upreg malignant vs benign	Poersch et al 2016 J of Proteomics												1		0	0	1			Q9HC84
Q9HD89	RETN	RETN	Resistin			TMT Rui Pinto analys		1												1	1	1			Q9HD89
Q9NPH3	IL1AP	IL1RAP	Interleukin-1 receptor accessory protein		Serous benign vs typ 1 + typ 2	Simonas TMT B vs typ 1 och 2	1													1	1	1			Q9NPH3
Q9NPY3	C1QR1	CD93	Complement component C1q receptor			TMT Rui Pinto analys		1												1	1	1			Q9NPY3
Q9NZP8	C1RL	C1RL	Complement C1r subcomponent-like	0.971		Simonas Itraq master studier				1										0	1	1			Q9NZP8
Q9UBX7	KLK11	KLK11	Kallikrein-11		Serous benign vs typ 1 + typ 2	Simonas TMT B vs typ 1 och 2	1													1	1	1			Q9UBX7
Q9UGM5	FETUB	FETUB	Fetuin-B			TMT Rui Pinto analys		1												1	1	1			Q9UGM5
Q9UKK9	NUDT5	NUDT5	ADP-sugar pyrophosphatase			TMT Rui Pinto analys		1												1	1	1			Q9UKK9
Q9Y383	LC7L2	LUC7L2	Putative RNA-bmdmg protein Luc7-like 2	2.34	Malignant vs benign	Sofia 2012 iTRAQ								1						0	1	1			Q9Y383
P04179	SODM	SOD2	Superoxide dismutase [Mn], mitochondrial		Serous benign vs typ 1 + typ 2	Simonas TMT B vs typ 1 och 2/TMT Rui Pinto analys	1	1												2	2	2
P08246	ELNE	ELANE	Neutrophil elastase		Serous benign vs typ 1 + typ 2	Simonas TMT B vs typ 1 och 2/TMT Rui Pinto analys	1	1												2	2	2
P20700	LMNB1	LMNB1	Lamin B1	2.5	M>B/Serous benign vs typ 1 + typ 2	Sofia 2007 2D-gel study/Simonas TMT B vs typ 1 och 2/TMT Rui Pinto analys	1	1							1					2	3	3
P20908	CO5A1	COL5A1	Collagen alpha-1(V) chain		Serous benign vs typ 1 + typ 2	Simonas TMT B vs typ 1 och 2/TMT Rui Pinto analys	1	1												2	2	2
P00739		HPR	Haptoglobin-related protein			TMT Rui Pinto analys		1												1	1	1
P01597	KV105	N/A	Ig kappa chain V-I region DEE			TMT Rui Pinto analys		1												1	1	1
P01610	KV118	N/A	Ig kappa chain V-I region WEA			TMT Rui Pinto analys		1												1	1	1
P01611	KV119	N/A	Ig kappa chain V-I region Wes			TMT Rui Pinto analys		1												1	1	1
P01613	KV121	N/A	Ig kappa chain V-I region Ni			TMT Rui Pinto analys		1												1	1	1
P01620	KV302	N/A	Ig kappa chain V-III region SIE			TMT Rui Pinto analys		1												1	1	1
P01699	LV101	N/A	Ig lambda chain V-I region VOR			TMT Rui Pinto analys		1												1	1	1
P01702	LV104	N/A	Ig lambda chain V-I region NIG-64			TMT Rui Pinto analys		1												1	1	1
P01714	LV301	N/A	Ig lambda chain V-III region SH			TMT Rui Pinto analys		1												1	1	1
P01763	HV302	N/A	Ig heavy chain V-III region WEA			TMT Rui Pinto analys		1												1	1	1
P01766	HV305	N/A	Ig heavy chain V-III region BRO			TMT Rui Pinto analys		1												1	1	1
P01871	IGHM	IGHM	Ig mu chain C region	1.3	Serös B(5) vs Maligna stadI(5)	Matin Meyhare from Itraq data/TMT Rui Pinto analys		1	1											1	2	2
P01880	IGHD	IGHD	Ig delta chain C region			TMT Rui Pinto analys		1												1	1	1
P04216	THY1	THY1	Thy-1 membrane glycoprotein			TMT Rui Pinto analys		1												1	1	1
P04430	KV122	N/A	Ig kappa chain V-I region BAN			TMT Rui Pinto analys		1												1	1	1
P06454	PTMA	PTMA	Prothymosin alpha			TMT Rui Pinto analys		1												1	1	1
P07910	HNRNPC	HNRNPC	Heterogeneous nuclear ribonucleoproteins C1/C2			TMT Rui Pinto analys		1												1	1	1
P07942	LAMB1	LAMB1	Laminm subunit beta-1	Up	Malignant vs benign	Sofia 2012 iTRAQ/TMT Rui Pinto analys		1						1						1	2	2
P12111	COL6A3	COL6A3	Collagen, type VI, alpha 3	2.22	Serösa B (5) vs Malign (10)	Kristjansdottir Clinical prot 2013/TMT Rui Pinto analys		1			1									1	2	2
P15586	GNS	GNS	N-acetylglucosamine-6-sulfatase			TMT Rui Pinto analys		1												1	1	1
P34820	BMP8B	BMP8B	Bone morphogenetic protein 8B			TMT Rui Pinto analys		1												1	1	1
Q12894	IFRD2	IFRD2	Interferon-related developmental regulator 2			TMT Rui Pinto analys		1												1	1	1
Q5JS54	PSMG4	PSMG4	Proteasome assembly chaperone 4			TMT Rui Pinto analys		1												1	1	1
Q96KK5	H2A1H	HIST1H2AH	Histone H2A type 1-H			TMT Rui Pinto analys		1												1	1	1
Q9NP78	ABCB9	ABCB9	ATP-binding cassette sub-family B member 9			TMT Rui Pinto analys		1												1	1	1
Q9NZK5	CECR1	CECR1	Adenosine deaminase CECR1			TMT Rui Pinto analys		1												1	1	1
Q9UNH7	SNX6	SNX6	Sorting nexin-6, N-terminally processed			TMT Rui Pinto analys		1												1	1	1
O60814	H2B1K	HIST1H2BK	Histone H2B type 1-K		Serous benign vs typ 1 + typ 2	Simonas TMT B vs typ 1 och 2	1													1	1	1
P00390	GSHR	GSR	Glutathione reductase, mitochondrial		Serous benign vs typ 1 + typ 2	Simonas TMT B vs typ 1 och 2	1													1	1	1
P37837	TALDO	TALDO1	Transaldolase		Serous benign vs typ 1 + typ 2	Simonas TMT B vs typ 1 och 2	1													1	1	1
P49721	PSB2	PSMB2	Proteasome subunit beta type-2		Serous benign vs typ 1 + typ 2	Simonas TMT B vs typ 1 och 2	1													1	1	1
Q5TFQ8	SIRBL	SIRPB1	Signal-regulatory protein beta-1 isoform 3		Serous benign vs typ 1 + typ 2	Simonas TMT B vs typ 1 och 2	1													1	1	1
P04220	MUCB	N/A	Ig mu heavy chain disease protein	2.64	Serös B(5) vs Maligna stadI(5)	Matin Meyhare from Itraq data			1											0	1	1
Alpha or beta?	IL-12	IL-12	-	0.97	Network	Hüttenhain et al 2012 Sci Transl Med											1			0	0	1
O00571		DDX3X	ATP-dependent RNA helicase DDX3X	2.10	Malignant vs benign	Sofia 2012 iTRAQ								1						0	1	1
O14763	TR10B	TNFRSF10B	Tumor necrosis factor receptor superfamily member 10B	1.31	Serös B(5) vs Maligna stadI(5)	Matin Meyhare from Itraq data			1											0	1	1
O43707		ACTN4	Alpha-actinin-4 (ACTN4)		Upreg malignant vs benign	Poersch et al 2016 J of Proteomics												1		0	0	1
O43915	VEGF-D	FIGF	Vascular endothelial growth factor D		Benigna vs All OC	Kristjansdottir Clinical prot 2012						1								0	1	1
O43927	CXCL13	CXCL13	C-X-C motif chemokine 13	1.11	Network	Hüttenhain et al 2012 Sci Transl Med											1			0	0	1
O95994	AGR2	AGR2	Anterior gradient protein 2 homolog	Down	Malignant vs benign	Sofia 2012 iTRAQ								1						0	1	1
P01591	IGJ	JCHAIN	Immunoglobulin J chain	2.510	Serösa benign vs typeII-1	Matin Meyhare from Itraq data			1											0	1	1
P01861	IGHG4	IGHG4	Ig gamma-4 chain C region	-­‐15.812	Serösa benign vs typeII-1	Matin Meyhare from Itraq data			1											0	1	1
P01903	DRA	HLA-DRA	HLA class II histocompatibility antigen, DR alpha chain	2.98	Malignant vs benign	Sofia 2012 iTRAQ								1						0	1	1
P03956	MMP-1	MMP1	Interstitial collagenase		Benign vs malignant (serous???)	Olink analysis										1				0	0	1
P04626	ErbB2/HER2	ERBB2	Receptor tyrosine-protein kinase erbB-2	1.3	Serös B(5) vs Maligna stadI(5)	Matin Meyhare from Itraq data			1											0	1	1
P04745	AMY1A	AMY1A	Amylase, alpha 1A	6.93	Serösa B (5) vs Malign (10)	Kristjansdottir Clinical prot 2013					1									0	1	1
P04792	HSPB1	HSPB1	Heat shock protein beta-1	2.49	Malignant vs benign	Sofia 2012 iTRAQ								1						0	1	1
P06753	TPM3	TPM3	Tropomyosin alpha 3 chain	2.4	M>B	Sofia 2007 2D-gel study									1					0	1	1
P07339	CATD	CTSD	Cathepsin D	2.95	Serösa B (5) vs Malign (10)	Kristjansdottir Clinical prot 2013					1									0	1	1
P07951	TPM2	TPM2	Tropomyosin beta chain			Sofia 2007 2D-gel study									1					0	1	1
P08123	CO1A2	COL1A2	Collagen alpha-2(I) chain	0.40	Malignant vs benign	Sofia 2012 iTRAQ								1						0	1	1
P08311	CATG	CTSG	Cathepsin G	3.36	Malignant vs benign	Sofia 2012 iTRAQ								1						0	1	1
P09341	GROA	CXCL1	Growth-regulated alpha protein		Benign vs malignant (serous???)	Olink analysis										1				0	0	1
P0CW71	MCP1	HSMCR30	Putative metaphase chromosome protein 1	1.8	Serös B(5) vs Maligna stadI(5)	Matin Meyhare from Itraq data			1											0	1	1
P10275	AR	AR	Androgen receptor		Benigna vs All OC	Kristjansdottir Clinical prot 2012						1								0	1	1
P10619	PPGB	CTSA	Lysosomal protective protein	1.7	M>B	Sofia 2007 2D-gel study									1					0	1	1
P10828	THRB	THRB	Thyroid hormone receptor beta;		Benign vs malignant (serous???)	Olink analysis										1				0	0	1
P11166		SLC2A1	Solute carrier family 2, facilitated glucose transporter member 1	2.85	Malignant vs benign	Sofia 2012 iTRAQ								1						0	1	1
P11177	ODPB	PDHB	Pyruvate dehydrogenase E1 component beta subunit	2.7	M>B	Sofia 2007 2D-gel study									1					0	1	1
P11940		PABPC1	Polyadenylate-binding protein 1	2.64	Malignant vs benign	Sofia 2012 iTRAQ								1						0	1	1
P13686	PPA5	ACP5	Tartrate-resistant acid phosphatase type 5		Benign vs malignant (serous???)	Olink analysis										1				0	0	1
P14780		MMP9	Matrix metalloproteinase-9 (MMP9)		Upreg malignant vs benign	Poersch et al 2016 J of Proteomics												1		0	0	1
P18510	IL-1ra	IL1RN	Interleukin-1 receptor antagonist protein	1.55	Serös B(5) vs Maligna stadI(5)	Matin Meyhare from Itraq data			1											0	1	1
P19883	FST	FST	Follistatin		Benign vs malignant (serous???)	Olink analysis										1				0	0	1
P19971	TYPH	TYMP	Thymidine phosphorylase	2.29	Malignant vs benign	Sofia 2012 iTRAQ								1						0	1	1
P20774		OGN	Osteoglycin (Osteoinductive factor, mimecan)	0.39	Malignant vs benign	Sofia 2012 iTRAQ								1						0	1	1
P21860	ERBB3	ERBB3	Receptor tyrosine-protein kinase erbB-3	2.2	M>B	Sofia 2007 2D-gel study									1					0	1	1
P23297	S10A1	S100A1	Protein S100-A1	2.13	Malignant vs benign	Sofia 2012 iTRAQ								1						0	1	1
P24534	EF1B	EEF1B2	Elongation factor 1-beta	2.3	M>B	Sofia 2007 2D-gel study									1					0	1	1
P30040	ERP29	ERP29	Endoplasmic reticulum resident protein 29	2.1	M>B	Sofia 2007 2D-gel study									1					0	1	1
P31947	1433S	SFN	14-3-3 protein sigma	2.3	M>B	Sofia 2007 2D-gel study									1					0	1	1
P34897	GLYM	SHMT2	Serme hydroxymethyltransferase	2.78	Malignant vs benign	Sofia 2012 iTRAQ								1						0	1	1
P35232	PHB	PHB	Prohibitin	2.0	M>B	Sofia 2007 2D-gel study									1					0	1	1
P35318	ADML	ADM	ADM		Benign vs malignant (serous???)	Olink analysis										1				0	0	1
P36957	ODO2	DLST	Dihydrolipoyllysine-residue succinyltransferase component of 2-oxoglutarate dehydrogenase complex	2.1	M>B	Sofia 2007 2D-gel study									1					0	1	1
P40121	CAPG	CAPG	Macrophage capping protein	2.4	M>B	Sofia 2007 2D-gel study									1					0	1	1
P42574	CASP-3	CASP-3	Caspase-3	1.01	Network	Hüttenhain et al 2012 Sci Transl Med											1			0	0	1
P43489	TNFRSF4	TNFRSF4	Tumor necrosis factor receptor superfamily member 4	2.05	Serös B(5) vs Maligna stadI(5)	Matin Meyhare from Itraq data			1											0	1	1
P45973	CBX5	CBX5	Chromobox protein homologue 5	3.2	M>B	Sofia 2007 2D-gel study									1					0	1	1
P56470	LEG4	LGALS4	Galectin-4	0.48	Malignant vs benign	Sofia 2012 iTRAQ								1						0	1	1
P60709		ACTB	Actin cytoplasmic 1 (ACTB)		Upreg malignant vs benign	Poersch et al 2016 J of Proteomics/Sofia 2007 2D-gel study									1			1		0	1	2
P62306	RUXF	SNRPF	Small nuclear ribonucleoprotein F	2.5	M>B	Sofia 2007 2D-gel study									1					0	1	1
P62328	TYB4	TMSB4X	Thymosin beta-4		2	Z-peket													1	0	0	1																											2
P63261	ACTG	ACTG1	Actin, cytoplasmic 2	2.6	M>B	Sofia 2007 2D-gel study									1					0	1	1
P68104	EF1A	EEF1A1	Elongation factor 1-alpha	2.21	Malignant vs benign	Sofia 2012 iTRAQ								1						0	1	1
P80188	LCN2	LCN2	lipocalin 2	1.900	Serösa benign vs typeII-1	Matin Meyhare from Itraq data			1											0	1	1
Q02809		PLOD1	Procollagen-lysine,2-oxoglutarate 5-dioxygenase 1	2.60	Malignant vs benign	Sofia 2012 iTRAQ								1						0	1	1
Q05707	COEA1	COL14A1	Collagen alpha-1(XIV) chain	Down	Malignant vs benign	Sofia 2012 iTRAQ								1						0	1	1
Q13158	FADD	FADD	FAS-associated death domain protein		Benign vs malignant (serous???)	Olink analysis										1				0	0	1
Q15185		PTGES3	Prostaglandin E synthase 3 (Cytosohc)	2.25	Malignant vs benign	Sofia 2012 iTRAQ								1						0	1	1
Q58FF8	H90B2	HSP90AB2P	Putative heat shock protein HSP 90-beta 2	2.43	Malignant vs benign	Sofia 2012 iTRAQ								1						0	1	1
Q6HA08	ASTL	ASTL	Astacin-like metalloendopeptidase	8.48	Serösa B (5) vs Malign (10)	Kristjansdottir Clinical prot 2013					1									0	1	1
Q7L8C5	SYT13	SYT13	Synaptotagmin XIII	1.97	Serösa B (5) vs Malign (10)	Kristjansdottir Clinical prot 2013					1									0	1	1
Q96AV8	E2F7	E2F7	Transcription factor E2F7		Benign vs malignant (serous???)	Olink analysis										1				0	0	1
Q96HE7	ERO1A	ERO1A	EROHike protein alpha	2.23	Malignant vs benign	Sofia 2012 iTRAQ								1						0	1	1
Q9BVV6	TALD3	KIAA0586	Protein TALPID3	2.6	B>M	Sofia 2007 2D-gel study									1					0	1	1
Q9BYZ8	REG-4	REG4	Regenerating islet-derived protein 4	2.94	Serös B(5) vs Maligna stadI(5)	Matin Meyhare from Itraq data			1											0	1	1
Q9Y6K9	NEMO	IKBKG	NF-kappa-B essential modulator		Benign vs malignant (serous???)	Olink analysis										1				0	0	1
[truncated: 1,875 more columns]

## Sheet: S2.LoessG Normalised data
Normalised data, Loess G									Protein ID	sp|P02649|APOE_HUMAN	sp|P00558|PGK1_HUMAN	sp|O95445|APOM_HUMAN	sp|Q9UGM5|FETUB_HUMAN	sp|Q96KN2|CNDP1_HUMAN	sp|P16070|CD44_HUMAN	sp|P10909|CLUS_HUMAN	sp|P12955|PEPD_HUMAN	sp|Q14956|GPNMB_HUMAN	sp|P01008|ANT3_HUMAN	sp|P22891|PROZ_HUMAN	sp|P30041|PRDX6_HUMAN	sp|Q99497|PARK7_HUMAN	sp|P05362|ICAM1_HUMAN	sp|Q8TDL5|BPIB1_HUMAN	sp|P63104|1433Z_HUMAN	sp|P20742|PZP_HUMAN	sp|P20742|PZP_HUMAN	sp|P13671|CO6_HUMAN	sp|P06702|S10A9_HUMAN	sp|Q04756|HGFA_HUMAN	sp|P08637|FCG3A_HUMAN	sp|Q96IY4|CBPB2_HUMAN	sp|Q86VB7|C163A_HUMAN	sp|P02656|APOC3_HUMAN	sp|P35542|SAA4_HUMAN	sp|P51884|LUM_HUMAN	sp|P04003|C4BPA_HUMAN	sp|P10145|IL8_HUMAN	sp|P26447|S10A4_HUMAN	sp|Q08380|LG3BP_HUMAN	sp|P02750|A2GL_HUMAN	sp|P27797|CALR_HUMAN	sp|Q14112|NID2_HUMAN	sp|P01031|CO5_HUMAN	sp|P02760|AMBP_HUMAN	sp|P02654|APOC1_HUMAN	sp|P19827|ITIH1_HUMAN	sp|P49913|CAMP_HUMAN	sp|P05787|K2C8_HUMAN
Subgroup	Year_diagnosis	Age_DD	Histo type	Stage_groups	Stage_detiled	Grade	Grade_detailed	MS_run	Peptide sequence	AATVGSLAGQPLQER	AC[+57.0]ANPAAGSVILLENLR	AFLLTPR	AIFYMNNPSR	ALEQDLPVNIK	ALSIGFETC[+57.0]R	ASSIIDELFQDR	AVYEAVLR	AYVPIAQVK	DDLYVSDAFHK	DFC[+57.0]GGVIIR	DFTPVC[+57.0]TTELGR	DGLILTSR	DGTFPLPIGESVTVTR	DHNATSILQQLPLLSAMR	DIC[+57.0]NDVLSLLEK	DLFHC[+57.0]VSFTLPR	SLFTDLVAEK	DLHLSDVFLK	DLQNFLK	DSALSWEYC[+57.0]R	DSGSYFC[+57.0]R	DTGTYGFLLPER	DVGVVC[+57.0]SR	DYWSTVK	EALQGVGDMGR	EDAVSAAFK	EDVYVVGTVLR	ELC[+57.0]LDPK	ELPSFLGK	ELSEALGQIFDSQR	ENQLEVLEVSWLHGLK	EQFLDGDGWTSR	ESYNVQLQLPAR	ESYSGVTLDPR	ETLLQDFR	EWFSETFQK	FAHYVVTSQVVNTANEAR	FALLGDFFR	FASFIDK
benign	2012	53	serous	benign	benign	benign	benign	LL_201705_OP_25_A01_02.mzML		23.1303	13.6084	23.2019	20.006	17.9499	19.1882	22.2469	16.5711	16.3029	22.9654	19.3	17.5043	16.9564	17.4261	16.9152	13.0053	18.4457	19.5299	22.4746	17.3729	19.5229	16.556	21.4476	17.065	24.6413	21.9132	20.5092	20.615	16.1475	17.325	17.1451	21.8315	15.8324	15.1999	22.5841	23.8995	21.6379	23.6739	14.7485	18.1843
benign	2012	65	serous	benign	benign	benign	benign	LL_201705_OP_09_A02.mzML		21.767	14.6053	21.1845	20.3221	20.5845	19.5031	21.4937	17.3031	15.4892	22.9404	18.8011	17.537	17.2244	17.1188	16.846	13.7303	18.075	19.5983	22.1875	17.7935	19.8139	18.3748	21.6282	17.6721	23.3549	20.7332	20.726	19.1157	14.0756	18.8535	14.9913	21.0851	15.3996	17.4682	22.5441	24.0147	19.9146	23.3478	12.3709	18.2663
benign	2012	82	serous	benign	benign	benign	benign	LL_201705_OP_16_A03.mzML		22.6372	12.7587	22.0126	18.9153	19.1015	19.9308	21.7496	17.3902	17.0104	22.902	19.1676	16.0751	16.2611	17.674	15.9634	13.6572	17.4232	18.7265	21.9934	17.4172	19.8104	18.0902	21.1788	18.451	23.2103	20.839	21.2511	20.509	14.2429	17.2967	16.7474	20.7337	15.3742	17.9634	22.3939	23.6957	19.2827	23.1782	14	17.1133
benign	2012	80	serous	benign	benign	benign	benign	LL_201705_OP_23_A04.mzML		22.3157	14.5673	22.0717	19.9884	18.7855	19.5631	21.8174	17.3031	16.5994	23.0241	19.9163	17.4533	16.8786	17.8215	16.9586	14.852	18.5837	19.8665	22.6342	17.3924	19.7769	17.3628	20.925	17.1061	23.1821	20.691	20.5464	19.9041	15.2093	17.5382	15.3022	21.8795	15.9347	18.6468	22.5979	23.862	19.8034	23.5804	12.9788	12.9255
benign	2012	70	serous	benign	benign	benign	benign	LL_201705_OP_32_A05.mzML		22.4878	13.967	21.6135	19.9029	19.6758	19.362	22.0468	17.0879	15.6709	23.31	18.9144	14.76	17.4003	17.591	16.6155	15.0903	17.8051	18.8956	22.6779	17.6297	20.073	18.0705	21.1462	18.0961	22.4052	19.9212	20.6545	18.9705	17.2838	16.9337	16.0425	20.7605	15.7642	18.33	22.3337	23.7023	18.9631	23.9548	12.778	14.0181
benign	2012	60	serous	benign	benign	benign	benign	LL_201705_OP_01_A06.mzML		22.9392	13.2847	22.6664	20.1795	20.8435	19.2273	22.3624	17.3288	16.5059	23.1128	20.3745	18.4357	17.4217	17.8007	17.365	12.6976	17.6357	18.5196	22.1213	15.5605	19.7375	16.577	21.3051	18.2423	24.9487	21.7535	20.7758	18.9176	15.1163	16.6206	17.2339	19.9369	15.7031	18.8586	22.0963	24.0117	18.0854	23.6192	NA	17.9219
benign	2013	60	serous	benign	benign	benign	benign	LL_201705_OP_23_A09.mzML		22.3124	14.1674	22.2423	20.5017	19.5904	19.7123	22.767	16.8891	15.3864	22.6368	19.6032	14.2594	15.5896	17.8272	16.5568	14.372	17.7398	19.0299	22.5148	17.9545	19.896	17.3707	22.0754	18.6771	24.4045	22.0852	20.6248	19.6106	16.6531	16.4664	15.7628	20.8128	15.9545	18.8345	22.7692	23.7341	16.9054	24.0045	9.93563	16.9591
benign	2013	67	serous	benign	benign	benign	benign	LL_201705_OP_29_A10.mzML		22.7451	13.4805	22.028	20.3233	19.8819	19.2069	22.5316	16.2675	14.7622	22.5666	19.0438	17.7419	16.9444	17.5782	16.5164	14.8996	17.6747	18.9765	21.4318	17.3727	20.0985	17.4608	21.4619	18.118	23.3385	21.1954	20.0729	20.4799	17.4377	16.5456	16.4012	21.0308	15.9255	18.7382	22.5464	23.8751	20.1819	23.1678	13.0505	9.83819
benign	2013	64	serous	benign	benign	benign	benign	LL_201705_OP_45_A11.mzML		23.0686	13.2781	22.7728	20.3867	20.3544	19.5107	22.536	17.158	16.422	22.4564	19.5427	NA	14.7526	18.2249	16.3752	14.1423	17.028	18.4351	22.404	16.4347	19.6248	17.2994	21.5465	17.5363	23.7017	21.6282	21.0496	18.8726	15.2153	16.3706	16.1339	20.806	15.8064	18.1237	22.5492	23.8916	20.8054	23.7718	14.7923	15.4169
benign	2014	72	serous	benign	benign	benign	benign	LL_201705_OP_46_A12.mzML		22.79	13.1803	21.8237	20.2727	19.7773	18.7444	22.7434	17.1522	16.6322	22.4907	19.1302	16.9303	15.9106	17.5754	16.4433	14.2203	16.4055	18.2669	21.2378	17.5283	19.2481	17.7696	21.5057	17.6472	23.3766	21.2529	21.1345	20.2589	16.2551	16.0285	16.79	20.3597	15.4144	18.7601	22.6293	23.2578	19.9842	23.3801	14.5212	16.6511
benign	2014	63	serous	benign	benign	benign	benign	LL_201705_OP_57_A14.mzML		22.2967	15.0814	21.3544	21.0446	19.9453	19.2124	22.5654	16.9384	15.0716	22.1904	19.3362	17.8036	16.5616	17.4025	16.3803	14.6772	16.0864	17.9319	22.1622	16.4955	19.8607	17.7298	22.0826	17.5339	22.6558	20.0135	20.2365	19.3622	15.6546	18.0247	16.3522	21.4298	15.7413	18.882	22.6386	24.0746	18.7589	23.3667	11.2057	18.2933
benign	2014	63	serous	benign	benign	benign	benign	LL_201705_OP_72_A16.mzML		22.0797	14.1525	20.9906	20.4337	19.4549	19.1527	23.2037	17.0431	16.548	22.2374	19.4477	17.8682	15.124	17.7591	16.4694	15.4995	17.1953	18.9326	21.7293	15.5221	19.5417	17.4131	21.8682	16.8333	22.2755	19.9816	20.9461	19.8653	NA	16.7922	16.0791	21.7516	15.3091	18.4715	22.7347	23.8172	19.1391	23.7235	11.9517	16.3699
benign	2014	72	serous	benign	benign	benign	benign	LL_201705_OP_79_A17.mzML		22.5015	13.3263	20.5798	20.0384	19.9225	19.2268	23.3758	17.1161	16.283	22.0166	19.5301	15.4393	16.2714	17.9237	16.7545	14.9823	16.4422	18.3835	22.2683	15.4354	19.9633	17.4218	21.5924	17.364	22.6173	19.5524	20.5383	20.6885	17.077	15.7071	17.0312	21.3579	15.2284	18.3027	22.9473	23.757	19.3179	22.9718	12.7286	15.2651
benign	2014	84	serous	benign	benign	benign	benign	LL_201705_OP_86_A18.mzML		23.0637	14.0229	21.372	19.9002	20.3265	19.5803	22.9786	17.5576	16.308	22.2707	18.6202	16.9137	16.9722	17.8476	16.1039	14.8287	16.3069	18.4	21.764	14.7705	20.1227	17.5721	21.8314	17.9233	23.177	20.0447	20.9273	18.8924	15.3456	16.9658	16.7193	20.6802	16.2161	18.3439	22.5657	23.9053	19.2522	23.4368	NA	19.029
benign	2015	76	serous	benign	benign	benign	benign	LL_201705_OP_98_A19.mzML		22.2217	12.5421	21.3743	19.4961	20.3727	19.599	23.594	17.5493	16.6143	22.1037	19.2151	16.6212	15.8532	17.842	16.1722	13.8817	16.7658	18.6521	21.5092	14.4896	19.737	18.7916	22.0226	18.3454	22.9997	20.1878	20.7965	20.4065	15.5458	15.9363	16.8591	22.2988	16.3299	18.1534	22.8357	24.468	15.9261	22.6328	NA	17.7933
benign	2015	73	serous	benign	benign	benign	benign	LL_201705_OP_100_A20.mzML		22.6833	13.3328	20.2371	20.0466	18.5705	19.7174	23.0055	17.1877	16.5567	22.136	18.2273	13.9605	15.8896	17.8401	15.6467	14.9815	13.5494	15.1092	21.7083	10.4593	18.9745	18.7379	22.0956	18.6167	22.3116	19.5944	21.3394	19.2663	16.9769	16.6147	17.3208	21.5276	16.4497	17.6538	22.9989	24.0003	18.384	23.0713	11.5103	16.6273
borderline	2012	38	serous	StageI-II	IA	Borderline	Borderline	LL_201705_OP_26_B01_02.mzML		21.9392	13.9726	21.548	20.3216	20.1935	19.3087	21.4735	17.4187	13.9029	23.4951	19.1959	18.6271	17.1547	17.7175	17.0694	13.8295	15.8636	17.0087	22.3311	19.9495	19.6387	18.6069	21.6113	17.4536	22.5816	20.0982	20.701	19.4387	16.7705	17.1336	15.5592	20.6444	15.8425	17.3734	22.6927	23.8754	18.6962	23.948	14.6091	19.7656
borderline	2013	52	serous	StageI-II	IA	Borderline	Borderline	LL_201705_OP_10_B02.mzML		22.5646	14.0509	21.9613	19.7473	19.7524	19.324	22.3752	17.372	16.1243	22.903	19.6551	17.6877	17.4704	17.6221	15.6991	14.0156	17.0959	18.566	22.2987	17.6063	20.0453	18.2974	21.4195	17.8002	24.0251	19.8135	20.776	20.1239	NA	17.9807	16.1336	20.5724	14.9843	17.7917	22.4844	23.8355	20.2195	23.2726	14.1941	14.1233
borderline	2013	71	serous	StageI-II	IA	Borderline	Borderline	LL_201705_OP_17_B03.mzML		22.5099	14.9449	21.1466	19.3999	20.0693	19.369	22.229	17.6398	15.6024	22.6032	18.8786	17.0364	18.0289	17.6363	16.0869	14.8735	16.5988	18.1067	22.3076	19.637	19.719	18.2295	21.5494	18.9639	21.9833	19.7844	20.643	20.2117	15.4469	17.6092	15.6683	21.7234	15.7395	18.3471	22.2458	24.2205	18.4446	23.3043	13.5508	13.8891
borderline	2014	71	serous	StageI-II	IA	Borderline	Borderline	LL_201705_OP_24_B04.mzML		22.6134	14.7257	21.5932	19.6755	19.539	19.0578	21.6963	17.2049	16.5	22.9409	19.4405	17.8597	17.3605	17.0881	16.3699	14.8593	17.6193	18.7682	22.3513	18.7285	19.421	18.284	21.1701	17.3735	23.677	20.4723	20.8473	19.0271	14.599	17.8363	14.5257	21.2203	15.7636	18.0301	22.2304	24.3855	19.875	23.628	14.4688	11.7634
borderline	2014	46	serous	StageI-II	IA	Borderline	Borderline	LL_201705_OP_33_B05.mzML		22.3522	14.2655	21.9259	19.7699	19.4753	19.6255	21.6131	17.7858	14.1015	23.2187	20.3579	17.2585	16.7223	17.8124	16.2902	14.4299	17.3829	18.1703	22.498	14.6497	18.6274	18.2631	21.1852	17.7419	23.7396	20.1808	20.8218	19.4951	16.1305	17.0776	15.5987	20.8972	15.9671	14.3227	22.3642	24.0102	19.048	23.5091	12.5802	18.068
borderline	2014	60	serous	StageI-II	IA	Borderline	Borderline	LL_201705_OP_02_B06.mzML		22.3856	14.2068	21.6069	19.8849	20.2643	18.761	22.2126	17.5289	16.0753	22.8966	19.0175	16.1916	17.4459	17.3189	15.7583	14.0472	18.3139	19.121	22.4198	19.2989	19.5412	18.1823	21.0368	17.3094	22.7152	20.187	20.7503	20.4848	14.6363	18.509	16.8827	21.3156	15.1362	17.9141	22.5481	23.756	19.371	23.258	11.5979	16.3776
borderline	2014	74	serous	StageI-II	IA	Borderline	Borderline	LL_201705_OP_17_B08.mzML		23.5935	13.1322	22.2906	20.2741	19.5229	19.3366	22.8117	16.4586	16.4018	22.1241	18.822	14.8294	15.7634	17.6998	16.2691	13.4768	17.0414	18.4526	22.7467	17.0544	19.7421	17.5179	21.2033	18.0721	24.727	21.8805	20.6775	19.6831	13.8434	16.3705	17.2832	20.3337	15.7378	18.4981	22.666	24.098	20.6451	23.4889	12.9346	16.2264
borderline	2015	27	serous	StageI-II	IA	Borderline	Borderline	LL_201705_OP_24_B09.mzML		22.3908	13.908	22.5215	21.9233	18.5459	18.8356	22.7803	15.4242	16.005	22.351	19.7203	18.3638	15.6183	17.4584	16.7417	15.0798	20.1973	21.8008	22.6093	15.8956	19.3375	18.4674	21.5959	17.5607	24.1448	22.215	20.3161	19.254	15.7409	16.2434	16.8199	20.2917	15.9818	19.0871	23.0152	23.7668	18.7187	23.6921	9.25308	17.601
borderline	2014	24	serous	StageI-II	IB	Borderline	Borderline	LL_201705_OP_47_B12.mzML		22.1417	13.3286	19.431	16.1671	20.5151	18.337	22.4907	16.2132	13.7433	23.6985	19.5236	19.07	16.6942	18.3021	17.4475	15.6907	13.888	16.8847	22.4518	15.7882	20.3297	18.4661	21.9544	17.433	22.2182	19.682	21.456	17.9591	17.3047	16.8533	15.6746	21.1257	16.1852	19.6249	23.0533	23.4484	18.4414	24.2693	8.87618	20.3203
borderline	2015	23	serous	StageI-II	IB	Borderline	Borderline	LL_201705_OP_50_B13.mzML		22.8903	13.7257	22.0526	21.0185	20.7494	19.318	22.4094	16.4364	16.0473	22.4425	19.6885	17.696	15.9248	17.8604	17.0636	14.7472	13.1629	15.8957	22.1624	15.7068	20.1986	18.1681	21.7072	17.4382	22.8952	19.0178	20.9031	18.3978	15.801	16.254	15.9621	20.6122	15.7147	18.5622	22.3615	23.3846	20.3199	23.8769	15.336	16.5767
borderline	2013	59	serous	StageI-II	IC	Borderline	Borderline	LL_201705_OP_58_B14.mzML		22.4347	13.5734	21.1592	20.1205	20.0232	19.2089	22.8998	16.1351	16.4323	22.1901	18.7111	17.735	16.7215	17.3794	15.7768	14.2804	14.6693	16.7218	22.0504	16.8825	20.0883	17.8034	21.514	17.4889	22.025	19.8487	20.6655	19.7832	14.0034	17.4488	17.2747	21.5083	15.173	18.2427	22.5722	23.5981	19.1023	23.3002	12.5462	13.9921
borderline	2014	64	serous	StageI-II	IC2	Borderline	Borderline	LL_201705_OP_66_B15.mzML		23.005	13.1264	21.8075	20.1896	20.4966	20.1177	23.5784	16.8214	16.5299	22.058	19.8981	14.9417	16.3221	17.8461	16.2815	14.4247	15.1032	17.0743	22.1997	15.1833	19.9652	17.6779	21.9958	17.8923	23.487	20.5641	20.4673	20.1515	16.0663	16.1558	17.128	21.4415	15.4329	18.1083	22.5322	23.6676	20.0561	23.296	12.2188	17.3691
HGSC stage I-II	2013	55	serous	StageI-II	IA	Highgrade	Highgrade	LL_201705_OP_04_C01.mzML		22.7141	13.96	21.6487	20.2589	19.7912	19.716	22.7354	17.3271	14.9755	22.7043	18.4619	17.5194	17.1851	17.3904	16.1344	15.6873	17.4113	19.4736	22.6407	17.2873	19.8505	18.4112	21.3793	17.3757	22.2971	20.8395	20.1991	21.0654	14.9695	17.6079	16.6045	21.702	16.1832	18.6675	22.8715	23.7067	18.7411	22.8253	11.918	18.6689
HGSC stage I-II	2013	55	serous	StageI-II	IA	Highgrade	Highgrade	LL_201705_OP_11_C02.mzML		21.754	15.3905	21.9648	19.7732	19.4431	19.5146	22.8406	17.6061	14.5952	23.1212	18.8813	17.3675	17.8167	17.6779	15.9881	15.8975	18.5674	20.0222	22.5566	16.6376	19.8767	18.0922	21.6328	17.2391	22.7308	20.1398	20.6224	21.528	15.7309	17.642	15.8546	21.8185	16.4912	18.2512	22.962	24.5389	18.386	23.3093	11.4522	18.0649
LGSC stage I-II	2015	58	serous	StageI-II	IB	Lowgrade	Lowgrade	LL_201705_OP_18_C03.mzML		21.8253	14.2579	21.6971	19.6747	19.3458	19.3562	21.2114	17.8677	15.5743	23.0882	19.1807	18.5194	16.8576	17.4145	16.4305	13.8611	18.1427	19.3955	22.4272	22.1378	20.2074	18.6682	21.5379	17.9347	22.84	20.91	20.8013	19.5615	15.7763	17.7139	14.7832	21.2088	15.9227	18.8198	22.798	23.5454	19.2836	23.5581	12.4236	19.3871
borderline	2015	63	serous	StageI-II	IB	Borderline	Borderline	LL_201705_OP_27_C04.mzML		22.4961	14.942	21.2655	20.6571	18.5598	19.4624	22.3104	17.152	16.3396	22.8415	19.636	17.7688	17.3832	17.7053	16.2078	15.2786	16.6085	18.0178	22.3217	19.1779	19.4289	18.2221	21.0827	18.3657	23.9866	20.8514	21.0496	19.4834	15.9327	18.2257	15.783	21.7592	15.9936	17.5711	22.6131	23.8392	19.5186	23.1751	12.9715	14.7714
LGSC stage I-II	2014	49	serous	StageI-II	IC3	Lowgrade	Lowgrade	LL_201705_OP_34_C05.mzML		22.631	13.9743	22.1889	20.3377	19.7452	19.3629	22.3048	17.5347	16.2968	23.1928	20.0933	18.0901	16.3742	17.7244	16.3912	13.3531	16.773	17.8152	22.4193	17.0547	19.5142	17.7245	20.9507	18.5445	23.3805	20.6871	21.0452	19.2394	17.0556	16.25	15.9708	20.7001	15.5004	18.9051	22.4915	24.1987	19.6602	23.6306	11.2525	16.6151
LGSC stage I-II	2014	56	serous	StageI-II	IC3	Lowgrade	Lowgrade	LL_201705_OP_03_C06.mzML		22.6057	14.4373	22.1007	20.1275	19.9052	19.2007	22.056	17.3444	16.2681	23.1169	19.1254	18.2394	17.2781	17.7088	15.7227	15.2778	14.3402	16.187	22.5208	17.4796	20.0949	17.8642	21.5772	18.2098	23.3245	20.4173	20.2963	18.9914	16.827	17.4834	16.159	19.7817	15.8268	18.3992	22.7534	23.8088	19.3787	23.6301	12.2438	15.7179
HGSC stage I-II	2013	58	serous	StageI-II	IIB	Highgrade	Highgrade	LL_201705_OP_25_C09.mzML		22.2596	14.4878	21.764	20.4262	19.722	19.4368	22.3406	16.6247	16.5509	22.1454	18.4293	17.2373	17.0743	17.3926	16.43	13.7996	17.6243	18.9488	22.1993	18.8851	19.7601	18.7328	21.3447	19.0661	22.5101	20.3711	21.0284	18.488	16.3188	18.2985	17.0445	20.5766	15.0643	17.773	22.7372	23.0791	17.7899	23.5875	NA	17.3976
LGSC stage I-II	2013	46	serous	StageI-II	IIC	Lowgrade	Lowgrade	LL_201705_OP_30_C10.mzML		21.8243	12.7528	21.5929	20.2468	19.3392	19.3083	22.5611	16.8493	16.4106	22.6608	18.8838	13.6611	15.6494	17.6443	16.9998	13.0544	16.817	18.1123	22.1772	16.5166	20.1369	19.2414	21.6617	18.2986	21.5036	20.3449	21.0136	19.5328	15.3862	15.8484	16.1428	21.1494	16.063	18.2206	22.4943	23.3445	18.4838	23.8999	12.1124	15.7708
HGSC stage I-II	2015	66	serous	StageI-II	IA	Highgrade	Highgrade	LL_201705_OP_12_D02.mzML		22.0906	13.1873	21.4007	19.7334	20.1634	19.3062	21.8109	17.5539	17.1425	23.0247	19.292	16.769	16.4515	16.8876	16.8792	14.8938	17.7156	19.1153	22.1677	18.3888	19.9568	19.2814	21.4894	18.0692	23.8812	20.6556	21.1321	17.9782	16.6984	16.9556	14.685	21.514	16.0268	17.8528	22.8751	23.6989	19.3768	23.3371	12.0622	20.1943
HGSC stage I-II	2013	67	serous	StageI-II	IC	Highgrade	Highgrade	LL_201705_OP_19_D03.mzML		22.4477	14.0779	21.4551	19.6501	20.0363	19.2749	22.3761	17.7252	16.3564	23.0479	19.5686	18.3693	17.0038	17.6604	17.1009	14.1801	16.9727	18.1389	22.5237	20.9619	20.1786	18.8539	21.5674	17.597	22.5987	20.1683	20.7652	20.3526	16.0302	17.4966	15.7853	21.698	15.4359	18.6736	22.6662	23.542	19.1918	23.2282	13.8283	15.9514
HGSC stage I-II	2013	60	serous	StageI-II	IIA	Highgrade	Highgrade	LL_201705_OP_28_D04.mzML		22.9067	13.7845	22.4447	20.1609	20.2126	19.48	22.4735	17.2735	16.2963	22.9924	20.1238	18.3613	17.5477	17.8425	16.8583	14.404	17.9158	18.8961	22.4429	16.3207	19.6831	18.0736	21.5004	17.9519	24.428	20.6932	20.3224	19.178	16.3144	17.1488	15.8778	21.215	15.7936	18.8621	22.5939	24.2288	19.9059	23.724	12.6163	17.2251
HGSC stage I-II	2012	60	serous	StageI-II	IIC	Highgrade	Highgrade	LL_201705_OP_35_D05.mzML		22.5363	15.3313	21.6722	19.8735	19.3828	19.829	22.1804	17.6405	15.8369	23.251	18.0744	18.8476	18.2342	17.8244	17.0016	16.457	16.2144	18.0633	22.6419	19.1231	19.1981	17.5759	21.398	17.0928	22.8724	20.5652	21.3853	18.794	17.5089	18.4301	15.7317	21.9913	16.9024	18.8121	22.6088	23.8721	18.828	23.3709	11.9001	12.8913
HGSC stage I-II	2013	53	serous	StageI-II	IIC	Highgrade	Highgrade	LL_201705_OP_04_D06.mzML		22.4919	13.8677	21.7162	19.581	17.8568	18.7789	22.1552	17.0532	16.1405	22.5516	19.9058	16.5313	16.3076	17.4191	16.4722	13.8986	18.775	19.5491	22.6495	16.5126	19.7828	18.2116	21.055	17.3596	22.0264	20.8489	20.1164	20.915	15.3433	16.7128	16.3306	21.7643	15.6258	18.6969	23.0028	23.0946	18.8101	23.0876	12.3911	17.002
HGSC stage III	2012	70	serous	StageIII	IIIC	Highgrade	Highgrade	LL_201705_OP_06_G01.mzML		21.6656	14.2197	20.7716	19.1421	19.3221	19.4262	22.308	17.5774	15.8983	22.8275	18.6285	15.1521	16.0755	17.1405	17.1353	15.5365	16.0469	18.061	22.6475	16.7951	20.3867	18.4524	21.8599	18.8418	23.0653	21.5639	21.3323	20.3334	17.4126	17.1641	16.5591	23.195	16.8916	19.0781	23.2497	24.3638	19.0654	23.1494	12.2277	20.0431
HGSC stage III	2012	42	serous	StageIII	IIIC	Highgrade	Highgrade	LL_201705_OP_13_G02.mzML		22.0179	14.3283	20.7695	20.1736	19.0117	18.8498	22.9321	16.8441	12.9274	22.8477	19.412	16.9062	17.8515	16.8238	15.5204	16.4013	18.657	20.2153	22.3965	16.8664	19.9087	18.3276	21.784	17.8478	22.3003	20.9888	20.9015	21.9336	16.7147	18.2329	16.491	22.4965	16.9419	19.1642	22.8146	23.6054	19.1814	22.4698	11.8531	16.5238
HGSC stage III	2012	47	serous	StageIII	IIIC	Highgrade	Highgrade	LL_201705_OP_20_G03.mzML		22.0644	14.5662	21.2058	20.4283	18.708	19.3212	22.555	17.3482	14.4713	23.1024	19.4446	16.9793	17.6833	17.1459	16.3412	14.0904	17.8296	18.8225	22.5263	16.2586	19.6526	18.3972	21.13	18.2801	22.9086	20.6983	21.4917	19.2991	15.7583	17.7611	16.5839	22.3778	15.9221	19.0267	22.7546	24.2858	18.7294	23.1794	12.5675	14.7821
HGSC stage III	2012	70	serous	StageIII	IIIC	Highgrade	Highgrade	LL_201705_OP_29_G04.mzML		21.8	15.3997	21.9435	20.138	18.833	19.3918	22.8681	17.1075	15.8265	23.3204	19.7056	17.7851	18.5368	17.5104	17.2087	14.1827	18.1169	19.3945	22.4094	17.5767	19.6444	17.6738	21.5057	18.0591	23.9862	21.2229	21.3371	17.4641	15.7365	18.8377	16.0063	21.4892	16.6123	19.1342	22.7674	24.4006	15.5108	22.9922	11.2552	18.4835
HGSC stage III	2012	48	serous	StageIII	IIIC	Highgrade	Middlegrade	LL_201705_OP_05_G06.mzML		21.583	15.658	21.6801	20.5037	18.8051	19.5937	23.2329	16.7188	15.8778	22.5056	19.4718	18.5795	18.1858	17.4316	16.6682	13.864	17.8381	18.7737	22.3819	16.1274	20.0852	18.35	21.2915	19.0243	22.7194	22.1072	19.7356	21.0697	15.0649	18.7523	16.8789	21.352	16.6392	18.9366	23.2008	24.4913	12.045	22.8088	NA	17.4994
HGSC stage III	2012	55	serous	StageIII	IIIC	Highgrade	Highgrade	LL_201705_OP_33_G10.mzML		21.9951	14.5843	20.3264	19.9808	20.4862	19.2968	22.71	16.5753	15.1469	22.4609	17.643	17.7626	16.0211	17.5469	17.3956	15.1457	16.5912	18.2102	22.0653	18.6249	20.7079	18.1377	21.6524	18.8207	21.357	19.6945	20.8198	19.5074	16.1772	17.9787	16.0582	21.2734	16.1721	19.3238	22.7891	23.7172	18.3002	24.1905	9.11952	NA
HGSC stage III	2012	63	serous	StageIII	IIIC	Highgrade	Highgrade	LL_201705_OP_38_G11.mzML		21.7896	14.4466	21.2268	18.9513	19.9144	19.3094	23.6275	17.5543	15.6729	22.5206	19.9657	18.143	15.1043	18.7452	16.392	14.7262	18.0531	19.1565	22.4163	13.66	19.7677	18.4111	21.8407	18.0289	22.6427	21.2423	21.2324	20.4966	14.8731	16.9671	16.3888	20.9263	16.0044	18.3958	22.7112	23.5748	16.0478	23.6229	11.7788	15.4876
HGSC stage III	2012	76	serous	StageIII	IIIC	Highgrade	Middlegrade	LL_201705_OP_44_G12.mzML		22.6981	13.6964	22.1065	19.667	19.4129	19.5197	23.1225	14.9772	15.9367	22.497	19.5965	15.0074	16.3336	18.0133	16.663	15.5979	12.3208	13.5784	22.3036	15.0057	19.6981	17.8659	21.3861	18.3091	24.609	21.981	21.4029	19.9704	15.5004	16.9983	16.4453	20.4446	16.2292	16.2978	22.7463	24.0289	18.5892	23.6451	NA	17.9132
HGSC stage III	2013	58	serous	StageIII	IIIC	Highgrade	Middlegrade	LL_201705_OP_54_G13.mzML		22.2431	14.4657	21.4966	20.6179	19.1339	18.9594	23.1244	16.8363	15.4203	21.7867	18.64	17.207	17.2408	17.6268	17.0191	15.8919	16.4175	18.3863	22.5359	17.9917	20.2405	18.1683	21.7947	17.0824	22.1829	21.2442	20.4414	20.235	15.8764	17.9313	16.2363	21.5199	16.4248	17.659	22.8623	23.5388	19.4682	23.6174	9.65931	14.8759
HGSC stage III	2013	57	serous	StageIII	IIIC	Highgrade	Middlegrade	LL_201705_OP_61_G14.mzML		21.8932	14.4527	22.385	20.1258	19.749	19.126	23.8192	15.8008	15.1169	21.9214	19.9698	14.5625	16.486	17.4728	16.7762	16.4454	18.5931	20.6886	22.1451	15.4634	20.5437	16.9726	21.5718	17.5826	23.7099	22.2402	20.3058	22.3978	15.5324	16.794	17.9571	21.9654	16.8073	17.802	23.1726	23.7846	14.2709	22.8614	10.9	17.8063
HGSC stage III	2013	47	serous	StageIII	IIIC	Highgrade	Middlegrade	LL_201705_OP_76_G16.mzML		21.0596	15.0383	21.3357	19.6681	19.4018	19.3343	24.1987	17.042	15.1949	21.8936	19.2611	17.2962	18.1849	17.2907	18.4424	14.998	15.7092	17.8665	22.4482	18.101	20.273	18.3076	21.8132	17.6865	22.1052	19.2092	20.2938	21.0162	17.9493	19.1895	16.6725	21.8378	15.5278	18.3865	22.9082	23.7169	17.1892	23.1862	8.80683	17.6529
HGSC stage III	2013	54	serous	StageIII	IIIC	Highgrade	Middlegrade	LL_201705_OP_83_G17.mzML		21.6873	15.7608	21.6083	20.6282	19.9475	19.3	23.3202	16.801	NA	22.6633	19.1865	17.7367	18.4097	17.3624	17.6629	14.5087	16.5253	18.3654	20.1689	19.5658	20.8118	16.8485	22.2981	18.1358	22.6969	20.1109	20.6819	18.8417	14.7615	18.9609	16.8004	21.6615	14.7306	18.4234	22.7544	24.1692	13.2723	23.3496	10.1102	17.3122
HGSC stage III	2013	68	serous	StageIII	IIIC	Highgrade	Highgrade	LL_201705_OP_90_G18.mzML		22.5537	13.7087	21.2948	20.3174	19.7082	19.0715	23.5906	17.3695	15.3183	21.8385	19.0406	14.045	15.8087	17.1114	16.1683	14.956	17.1102	19.1035	21.8791	17.9228	20.17	17.9851	21.6936	18.1354	22.9255	20.4866	20.3307	20.8479	16.4006	16.4294	16.2785	22.2404	16.2886	18.4059	22.7382	23.7593	19.7336	23.4374	12.6198	11.8438
HGSC stage III	2013	63	serous	StageIII	IIIC	Highgrade	Middlegrade	LL_201705_OP_95_G19.mzML		22.4663	13.2855	21.4299	19.8152	19.0293	19.27	23.2685	17.3241	16.4594	22.0341	18.9652	16.365	16.1019	17.7018	16.3881	15.5513	17.7105	19.6703	21.9739	13.8548	19.8521	17.9761	21.811	17.885	22.9153	20.4226	21.0219	20.5546	15.257	16.414	16.6707	21.7526	15.7597	14.6186	22.7959	23.5958	19.7947	23.1171	12.0685	15.2079
HGSC stage III	2013	87	serous	StageIII	IIIC	Highgrade	Middlegrade	LL_201705_OP_103_G20.mzML		21.0789	11.2607	20.5106	20.1507	19.109	19.7577	22.9076	17.2163	16.1439	22.1565	19.2956	14.9626	14.4118	17.6056	16.661	13.8412	13.4278	15.0096	21.0987	14.4153	19.8205	18.7553	21.7887	17.9003	20.4402	19.1257	21.2274	19.457	16.4762	16.1407	17.4555	21.733	16.2206	17.8184	22.6918	24.4125	16.7519	23.3295	11.7195	19.6776
HGSC stage III	2013	67	serous	StageIII	IIIC	Highgrade	Highgrade	LL_201705_OP_109_G21.mzML		22.2114	14.0397	21.0013	19.8532	19.6776	19.9227	24.0427	17.6183	15.5635	22.4315	18.6222	16.4011	17.2398	17.4881	16.8014	16.0232	14.4676	17.2069	21.5274	15.6503	20.2612	18.1824	22.5419	17.826	22.37	19.9015	20.953	20.069	16.4948	17.409	17.1766	21.9269	16.3928	17.5909	22.773	24.0813	16.7948	23.2122	9.89485	20.3885
HGSC stage III	2013	73	serous	StageIII	IIIC	Highgrade	Highgrade	LL_201705_OP_112_170513083441_G22.mzML		21.9876	14.3636	20.599	19.9046	19.0169	19.748	23.8802	17.4495	15.6153	21.5698	20.0575	16.9877	16.6615	17.4143	16.7717	17.2707	17.1642	19.2204	21.9747	21.1387	19.9095	17.9283	21.7165	17.6674	21.6835	20.272	20.6228	21.6555	14.5624	16.3444	17.1636	23.9769	16.9404	18.7535	23.019	24.034	17.5417	22.4067	12.2792	16.9418
endometrioid	2013	81	endometrioid	StageI-II	IA	Highgrade	Middlegrade	LL_201705_OP_07_H01.mzML		22.42	12.6868	22.4855	20.1827	19.5118	19.8954	22.3869	17.1551	16.0673	23.0977	19.5048	17.2517	17.1221	17.0423	16.3487	14.3777	15.2395	17.168	21.887	17.3959	20.4692	18.2453	21.8449	18.19	23.6806	20.7996	20.7921	19.152	15.8985	17.2783	15.5874	21.8683	16.6529	18.5205	22.5406	24.7926	19.8057	23.3824	14.7225	16.1575
endometrioid	2013	60	endometrioid	StageI-II	IA	Highgrade	Middlegrade	LL_201705_OP_14_H02.mzML		22.257	14.0486	20.8401	20.6672	19.7363	19.3223	22.6643	17.7097	16.7043	23.1117	19.3578	16.2295	17.2026	17.5565	16.1127	13.6233	15.8231	17.1013	22.2369	17.7048	19.9898	17.3955	21.4879	17.2613	23.2796	20.5	20.8269	19.7902	16.8199	17.9473	15.096	21.4805	15.4169	18.1852	22.3303	23.723	19.2738	23.4169	12.8246	18.3618
endometrioid	2014	75	endometrioid	StageI-II	IA	Lowgrade	Lowgrade	LL_201705_OP_21_H03.mzML		22.9874	13.3353	21.914	20.0587	19.7814	19.5553	22.7208	16.8315	12.7991	22.8101	19.1738	15.3648	16.68	17.3165	17.282	13.2385	17.9182	19	22.1837	17.9497	19.7062	19.2657	20.8303	17.9574	24.2806	20.3939	20.7911	19.4226	NA	16.6092	15.7647	20.7661	15.848	18.0346	22.2396	23.7692	19.1255	23.8017	12.3592	15.1125
endometrioid	2014	52	endometrioid	StageI-II	IB	Highgrade	Middlegrade	LL_201705_OP_30_H04.mzML		22.0396	14.3692	20.6109	19.8126	19.9132	18.7961	22.4077	17.3489	15.5695	23.2529	20.1916	19.0412	16.2334	17.5421	16.6342	14.8777	18.1302	19.1869	22.266	16.3291	19.3389	18.543	21.0295	17.6508	22.7854	20.1553	20.8156	19.4174	14.7797	17.2574	16.1949	21.7494	16.3912	18.4254	22.6787	23.9209	16.8529	23.6154	11.6867	16.4665
endometrioid	2014	68	endometrioid	StageI-II	IC1	Lowgrade	Lowgrade	LL_201705_OP_37_H05.mzML		21.5769	14.4958	22.2751	19.3763	19.0183	19.3804	22.3458	16.8345	15.8993	22.4208	19.1221	18.137	18.1051	17.5273	16.2332	13.8478	17.3668	18.5531	22.1059	16.1884	19.253	18.8793	20.9681	18.7788	22.3335	20.8788	20.6232	19.9598	16.6583	18.966	16.0412	21.2911	15.7803	18.2434	22.4742	24.2151	15.2159	23.7771	11.8324	19.1472
endometrioid	2015	86	endometrioid	StageI-II	IC2	Lowgrade	Lowgrade	LL_201705_OP_06_H06.mzML		23.219	15.0845	21.7001	19.5687	18.8904	18.8586	21.8683	17.0939	15.9687	22.6647	19.7748	16.6735	16.8315	17.3675	16.2839	15.3083	18.3225	19.2413	22.4669	16.4335	19.7253	17.8796	21.3097	18.44	22.8932	21.5972	20.2328	19.9692	15.0955	17.9805	16.0503	21.3392	16.2371	16.8347	22.9756	23.8773	17.8969	23.7454	NA	18.6587
endometrioid	2015	43	endometrioid	StageI-II	IC3	Highgrade	Middlegrade	LL_201705_OP_20_H08.mzML		21.4439	13.5834	20.6608	18.3764	20.491	18.4272	23.3282	16.9218	16.5268	22.8069	18.5127	18.4057	16.762	18.0473	16.6774	14.4557	14.4451	16.2764	22.534	15.5356	20.0901	18.0504	21.7178	17.4194	22.3473	20.448	21.1379	19.8119	16.5703	16.8629	16.6746	21.1597	16.1241	18.427	22.9077	23.8779	15.9157	23.8197	9.12873	17.4377
mucinous	2012	70	mucinous	StageI-II	IA	Lowgrade	Lowgrade	LL_201705_OP_08_M01.mzML		21.0977	14.5612	21.0527	20.1562	19.4048	19.8695	22.9186	16.9148	14.5615	23.1233	19.4665	14.4109	17.1088	16.9419	17.0276	14.7043	16.3771	17.9357	22.1569	19.9938	20.1331	18.9208	21.6067	18.1819	22.5824	20.2196	21.1756	19.6895	16.0781	17.5286	16.0043	22.5461	15.755	18.4727	22.5051	24.2242	18.8401	23.1937	11.1332	18.4692
mucinous	2012	69	mucinous	StageI-II	IA	Lowgrade	Lowgrade	LL_201705_OP_15_M02.mzML		21.9483	14.4427	21.0581	19.8891	19.279	19.3237	22.3833	17.7749	12.467	22.9144	19.3701	18.3268	17.2727	17.7981	16.4552	14.8554	14.1338	16.8904	22.2712	20.6456	19.3613	18.7462	21.9954	19.0025	23.3069	20.0128	20.8583	20.4792	NA	17.2522	15.7054	21.4637	16.0189	17.233	22.5437	23.8528	17.979	23.1804	10.2816	17.8603
mucinous	2013	65	mucinous	StageI-II	IA	Lowgrade	Lowgrade	LL_201705_OP_22_M03.mzML		22.0052	14.9791	22.0527	20.1707	19.1972	18.8093	22.1573	17.2526	15.768	22.7917	16.7575	17.1306	18.3469	17.1944	16.5105	14.4989	18.5883	19.4667	22.1874	21.3877	19.5534	18.5658	21.4003	18.7278	23.8511	21.7353	19.9574	20.1518	NA	18.5336	15.4916	21.5879	16.6826	18.3485	22.7015	24.3541	19.5663	23.2025	13.2229	16.0284
mucinous	2014	81	mucinous	StageI-II	IA	Lowgrade	Lowgrade	LL_201705_OP_31_M04.mzML		22.5689	14.5753	21.8736	19.9373	19.4333	19.3204	22.1541	17.5104	16.3601	22.8306	19.5707	17.0205	16.7172	17.6365	16.1585	14.7394	17.3841	18.252	22.4707	20.9114	19.8284	18.1948	21.3445	17.7773	22.791	20.7153	20.6519	19.4852	15.4878	17.1335	15.3956	20.8898	15.8067	18.2117	22.5379	23.9259	18.9987	23.5849	12.5448	17.4234
mucinous	2014	67	mucinous	StageI-II	IA	Lowgrade	Lowgrade	LL_201705_OP_38_M05.mzML		20.9781	14.179	21.4824	19.9612	18.282	19.2572	23.2361	16.6396	16.0967	22.3231	19.2495	17.9628	17.0913	17.7511	15.7169	13.8282	17.0115	18.0722	22.2034	15.7465	19.4185	17.9369	21.1345	18.3327	21.9286	20.3479	20.1965	20.5995	15.2231	17.6809	17.2148	22.0426	16.3158	18.742	22.8219	24.8104	14.4777	22.9995	11.6157	16.8284
mucinous	2014	58	mucinous	StageI-II	IB	Lowgrade	Lowgrade	LL_201705_OP_22_M08.mzML		21.7255	15.2458	21.7718	20.1963	18.6977	19.2728	22.8	16.2707	15.3713	22.0339	19.6704	17.0242	17.0713	17.491	17.184	16.6185	16.6741	18.3646	22.9331	16.853	19.8814	18.25	21.5865	18.4849	23.3451	22.0832	20.5423	21.0602	14.8878	17.7773	16.0137	22.3734	17.1655	13.2674	23.1626	24.2955	17.617	23.2744	NA	18.0967
mucinous	2015	58	mucinous	StageI-II	IC	Lowgrade	Lowgrade	LL_201705_OP_28_M09.mzML		22.5789	14.0055	21.2042	20.2979	19.5699	19.0483	22.4981	16.1216	14.6722	21.6514	19.3397	17.0883	16.3515	17.3481	16.0541	14.9631	16.3417	17.9879	22.8526	19.1755	19.5269	17.8895	21.5538	18.2722	21.732	20.4375	20.3415	20.4514	14.1302	16.9735	16.7074	22.2337	16.0508	19.1539	22.8232	23.1265	18.4819	23.4521	12.5771	13.5964
mucinous	2014	74	mucinous	StageI-II	IC	Lowgrade	Lowgrade	LL_201705_OP_35_M10.mzML		21.1524	13.9452	22.3257	20.2316	20.0121	18.6803	22.5377	17.1298	15.9939	22.4315	18.6892	18.8272	17.2092	17.2704	17.4104	14.165	17.5839	18.8631	21.7142	16.1081	20.5325	18.6565	22.3707	18.0479	23.2385	20.8567	20.5621	19.2035	14.0028	16.9013	16.4273	20.3598	16.256	18.7449	22.7624	24.1781	13.9806	22.6266	9.27992	17.0819
mucinous	2012	64	mucinous	StageI-II	IA	Lowgrade	Lowgrade	LL_201705_OP_40_M11.mzML		21.8193	15.2712	21.1602	19.6669	19.1544	18.8064	23.1317	15.8044	15.6171	21.3777	16.4253	17.5233	17.7872	18.1035	15.3191	15.5811	18.0118	19.6099	23.429	25.4758	19.2579	17.989	22.2317	18.2491	22.4338	20.2214	19.3668	21.7532	14.8362	19.2993	16.0594	23.3352	16.6244	17.7838	22.7218	24.8421	18.6008	22.586	12.0423	16.5026
[truncated: 126 more columns]

## Sheet: S3.ModelOverview
Model No.	Type	Group 1	Group 2	A	N	R2X(cum)	R2Y(cum)	Q2(cum)	#var	A,VIP>1	R2X(cum) VIP>1	R2Y(cum) VIP>1	Q2(cum) VIP>1	#var VIP>1	p-values<0.05 #variables	p-values<0.01 #variables	#variables with ANOVA p-value 0.05	#variables with ANOVA p-value 0.01
A1	OPLS-DA	Benign	All Malignant OC incl. Borderline	1+0+0	74	0.123	0.297	0.144	166	1+0+0	0.278	0.192	0.138	63	30	9	49	26
A2	OPLS-DA	Benign	All Malignant OC (no Borderline)	1+0+0	61	0.13	0.39	0.229	166	1+0+0	0.29	0.295	0.226	61	41	16	NA	NA
B1	OPLS-DA	Benign	Lowgrade incl. Borderline	1+0+0	45	0.114	0.478	0.188	166	1+0+0	0.267	0.33	0.221	63	22	7	36	16
B2	OPLS-DA	Benign	Lowgrade (no Borderline)	1+4+0	32	0.41	0.994	0.586	166	1+2+0	0.415	0.909	0.624	59	37	14	38	13
B2.1./C1.1.	OPLS-DA	Benign	Endometrioid stage I-II	1+0+0	23	0.105	0.733	0.242	166	1+0+0	0.248	0.605	0.428	61	17	6	NA	NA
B2.2	OPLS-DA	Benign	Mucinous stage I-II	1+1+0	25	0.237	0.924	0.575	166	1+1+0	0.38	0.857	0.611	77	41	19	NA	NA
B2.3.	OPLS-DA	Benign	LGSC stage I-II	1+2+0	20	0.287	0.99	0.355	166	1+1+0	0.399	0.854	0.615	63	11	2	NA	NA
B2.4	OPLS-DA	Benign	Borderline	1+0+0	29	0.097	0.569	0.0469	166	1+0+0	0.215	0.424	0.247	65	11	2	NA	NA
C1	OPLS-DA	Benign	Highgrade	1+0+0	45	0.134	0.464	0.312	166	1+0+0	0.32	0.381	0.333	55	33	20	41	16
C2	OPLS-DA	Benign	HGSC Stage I-III	1+0+0	41	0.142	0.507	0.337	166	1+0+0	0.321	0.438	0.375	59	42	22	46	21
C2.2	OPLS-DA	Benign	HGSC Stage I-II	1+0+0	24	0.147	0.696	0.409	166	1+0+0	0.311	0.621	0.513	62	34	11	NA	NA
C2.3	OPLS-DA	Benign	HGSC Stage III	1+0+0	33	0.157	0.579	0.387	166	1+0+0 (1+2+0, Q2 0.415)	0.323	0.505	0.43	65	39	23	NA	NA
D1	OPLS-DA	Mucinous stage I-II	LGSC Stage I-II	1+0+0	13	0.235	0.694	0.397	166	1+0+0	0.46	0.614	0.468	71	25	7	NA	NA
D2	OPLS-DA	Endometrioid stage I-II	Mucinous Stage I-II	1+0+0	16	0.196	0.556	0.194	166	1+1+0	0.466	0.879	0.356	69	14	3	NA	NA
D3	OPLS-DA	Endometrioid stage I-II	LGSC Stage I-II	1+2+0	11	0.391	0.997	0.302	166	1+1+0	0.408	0.981	0.654	66	7	2	NA	NA
D4.	OPLS-DA	LGSC Stage I-II	HGSC Stage I-II	1+0+0	12	0.17	0.806	0.337	166	1+0+0	0.349	0.625	0.41	72	9	1	NA	NA
D5	OPLS-DA	Endometrioid stage I-II	HGSC Stage I-II	1+0+0	15	0.138	0.753	0.0961	166	1+0+0	0.29	0.62	0.354	70	9	0	NA	NA
D6	OPLS-DA	Mucinous stage I-II	HGSC Stage I-II	1+0+0	17	0.158	0.691	0.259	166	1+0+0	0.368	0.512	0.356	63	17	1	NA	NA
D7	OPLS-DA	LGSC Stage I-II	HGSC Stage III	1+2+0	21	0.306	0.989	0.551	166	1+2+0	0.496	0.96	0.634	65	25	6	NA	NA
D8	OPLS-DA	Endometrioid stage I-II	HGSC Stage III	1+0+0	24	0.127	0.647	0.36	166	1+1+0	0.429	0.701	0.388	61	25	5	NA	NA
D9	OPLS-DA	Mucinous stage I-II	HGSC Stage III	1+1+0	26	0.194	0.805	0.0274	166	1+1+0	0.281	0.735	0.379	60	10	2	NA	NA
D10	OPLS-DA	HGSC stage I-II	HGSC stage III	1+1+0	25	0.178	0.916	0.367	166	1+0+0	0.181	0.762	0.592	66	18	5	NA	NA
E1 (B2+C1.1+C2.2)	OPLS-DA	Benign	Stage I-II (all subgroups)	1+0+0	44	0.117	0.554	0.34	166	1+1+0	0.322	0.726	0.369	66	39	18	45	13
E2 (B.2.3+C2.2+C2.3)	OPLS-DA	Benign	LGSC+HGSC Stage I-III	1+0+0	45	0.139	0.419	0.239	166	1+0+0	0.315	0.34	0.269	59	34	19	NA	NA
E3 (B.2.3+C2.2)	OPLS-DA	Benign	LGSC+HGSC StageI-II	1+0+0	28	0.133	0.625	0.343	166	1+0+0 (1+1+0, Q2= 0.346)	0.28	0.517	0.406	66	31	7	NA	NA
E4	OPLS-DA	Lowgrade incl. Borderline	Highgrade	1+0+0	58	0.111	0.428	0.117	166	1+0+0	0.294	0.269	0.175	57	24	8	NA	NA
E5	OPLS-DA	Lowgrade (no Borderline)	Highgrade	1+1+0	45	0.164	0.726	0.0755	166	1+0+0	0.306	0.624	0.356	63	16	7	NA	NA
E6	OPLS-DA	LGSC+HGSC Stage I-II	HGSC Stage III	1+1+0	29	0.213	0.885	0.514	166	1+1+0	0.227	0.7	0.612	69	34	13	NA	NA
E7	OPLS-DA	Lowgrade, incl. borderline + Highgrade Stage I-II	HGSC Stage III	1+0+0	58	0.12	0.499	0.275	166	1+2+0	0.434	0.734	0.374	60	47	20	NA	NA
E8	OPLS-DA	Lowgrade + Highgrade Stage I-II	HGSC Stage III	1+0+0	45	0.103	0.556	0.225	166	1+1+0	0.356	0.652	0.299	57	29	11	NA	NA

## Sheet: S4.Benign vs.grade,stage
A1. benign vs. all malignant incl.borderline (n=74) peptideID	Var ID (Protein)	A1.VIP[1+0+0]	2,44693 * A1.VIP[1]cvSE		A2. benign vs. malignant excl.borderline (n=61) peptideID	Var ID (Protein)	A2.VIP[1+0+0]	2,44693 * A2.VIP[1]cvSE		B1. benign vs.lowgrade incl.borderline (n=45) peptideID	Var ID (Protein)	B1.VIP[1+0+0]	2,44693 * B1.VIP[1]cvSE		B2. benign vs.lowgrade excl.borderline (all lowgrade) (n=32) peptideID	Var ID (Protein)	B2.VIP[1+4+0]	2,44693 * B2.VIP[1]cvSE		C1. benign vs. highgrade (serous and endometrioid highgrade stage I-III) (n=45) peptideID	Var ID (Protein)	C1.VIP[1+0+0]	2,44693 * C1.VIP[1]cvSE		C2.benign vs. serous highgrade stage I-III (n=41) peptideID	Var ID (Protein)	C2.VIP[1+0+0]	2,44693 * C2.VIP[1]cvSE
VVEESELAR	sp|P02748|CO9_HUMAN	2.20953	0.537175		VVEESELAR	sp|P02748|CO9_HUMAN	2.17161	0.628057		GALQNIIPASTGAAK	sp|P04406|G3P_HUMAN	2.19192	0.987692		MNTVIAALSR	sp|P08185|CBG_HUMAN	1.9596	0.582153		VVEESELAR	sp|P02748|CO9_HUMAN	2.17819	0.923665		VVEESELAR	sp|P02748|CO9_HUMAN	2.13113	0.844995
GALQNIIPASTGAAK	sp|P04406|G3P_HUMAN	2.01101	0.926749		ITLPDFTGDLR	sp|P18428|LBP_HUMAN	2.09947	0.969968		AC[+57.0]ANPAAGSVILLENLR	sp|P00558|PGK1_HUMAN	2.1644	0.954862		LINDYVK	sp|P01011|AACT_HUMAN	1.79616	0.909555		ITLPDFTGDLR	sp|P18428|LBP_HUMAN	2.13671	0.808176		ITLPDFTGDLR	sp|P18428|LBP_HUMAN	2.11531	0.399458
YYLQGAK	sp|Q14624|ITIH4_HUMAN	1.93649	0.717226		YYLQGAK	sp|Q14624|ITIH4_HUMAN	2.05145	1.054		ELPSFLGK	sp|P26447|S10A4_HUMAN	2.08446	0.979199		YGTC[+57.0]IYQGR	sp|P59665|DEF1_HUMAN	1.74904	0.808968		VIGSGC[+57.0]NLDSAR	sp|P07195|LDHB_HUMAN	2.05458	0.964021		LGNFPWQAFTSIHGR	sp|Q9NZP8|C1RL_HUMAN	2.04197	0.701914
LC[+57.0]QDLGPGAFR	sp|P08697|A2AP_HUMAN	1.92507	0.577142		GDATVFFILPNQGK	sp|P29622|KAIN_HUMAN	2.00333	0.93849		DGLILTSR	sp|Q99497|PARK7_HUMAN	2.05511	1.22262		SGTLYSLTLYGLR	sp|P22105|TENX_HUMAN	1.70083	0.945491		LGNFPWQAFTSIHGR	sp|Q9NZP8|C1RL_HUMAN	2.04237	0.677153		VIGSGC[+57.0]NLDSAR	sp|P07195|LDHB_HUMAN	1.99678	0.73658
GDATVFFILPNQGK	sp|P29622|KAIN_HUMAN	1.91996	0.562902		ISVTQPDSIVGIVAVDK	sp|Q6YHK3|CD109_HUMAN	1.91379	0.864464		TLVLLMGK	sp|P07737|PROF1_HUMAN	2.03531	1.02745		DSGSYFC[+57.0]R	sp|P08637|FCG3A_HUMAN	1.65833	1.11422		GDATVFFILPNQGK	sp|P29622|KAIN_HUMAN	2.03259	0.681329		GDATVFFILPNQGK	sp|P29622|KAIN_HUMAN	1.98866	0.671758
ISVTQPDSIVGIVAVDK	sp|Q6YHK3|CD109_HUMAN	1.9065	1.07463		SSALDMENFR	sp|P19823|ITIH2_HUMAN	1.91182	0.794061		LINDYVK	sp|P01011|AACT_HUMAN	1.88979	1.23673		VLEPTLK	sp|P02774|VTDB_HUMAN	1.63685	0.411287		ISVTQPDSIVGIVAVDK	sp|Q6YHK3|CD109_HUMAN	2.01772	1.02817		YYLQGAK	sp|Q14624|ITIH4_HUMAN	1.96756	0.766584
ITLPDFTGDLR	sp|P18428|LBP_HUMAN	1.89536	0.75332		GALQNIIPASTGAAK	sp|P04406|G3P_HUMAN	1.89143	0.872917		SGTLYSLTLYGLR	sp|P22105|TENX_HUMAN	1.80376	1.14739		TVGSDTFYSFK	sp|P01042|KNG1_HUMAN	1.59631	0.431552		YYLQGAK	sp|Q14624|ITIH4_HUMAN	1.95539	1.16637		ISVTQPDSIVGIVAVDK	sp|Q6YHK3|CD109_HUMAN	1.95783	1.09531
SSALDMENFR	sp|P19823|ITIH2_HUMAN	1.88459	0.71048		LC[+57.0]QDLGPGAFR	sp|P08697|A2AP_HUMAN	1.86668	0.758886		IDQLEGDHQLIQEALIFDNK	sp|P12814|ACTN1_HUMAN	1.80059	0.718694		DLQNFLK	sp|P06702|S10A9_HUMAN	1.58153	1.29911		ENQLEVLEVSWLHGLK	sp|P02750|A2GL_HUMAN	1.93106	1.38793		ENQLEVLEVSWLHGLK	sp|P02750|A2GL_HUMAN	1.90537	1.50155
TLVLLMGK	sp|P07737|PROF1_HUMAN	1.87055	1.17977		GMTNINDGLLR	sp|Q06033|ITIH3_HUMAN	1.86507	0.645483		LC[+57.0]QDLGPGAFR	sp|P08697|A2AP_HUMAN	1.76936	0.77793		LLETEC[+57.0]PQYIR	sp|P05109|S10A8_HUMAN	1.55694	1.31522		TLYLADTFPTNFR	sp|P05154|IPSP_HUMAN	1.92265	0.932103		TLYLADTFPTNFR	sp|P05154|IPSP_HUMAN	1.87861	0.88849
GMTNINDGLLR	sp|Q06033|ITIH3_HUMAN	1.85209	0.832832		ENQLEVLEVSWLHGLK	sp|P02750|A2GL_HUMAN	1.81322	0.834405		TVGSDTFYSFK	sp|P01042|KNG1_HUMAN	1.7347	0.7303		ILEFFGLK	sp|P07237|PDIA1_HUMAN	1.52486	1.11705		GALQNIIPASTGAAK	sp|P04406|G3P_HUMAN	1.85463	0.863261		ESYSGVTLDPR	sp|P01031|CO5_HUMAN	1.83265	1.17325
VIGSGC[+57.0]NLDSAR	sp|P07195|LDHB_HUMAN	1.81092	0.667275		VIGSGC[+57.0]NLDSAR	sp|P07195|LDHB_HUMAN	1.78436	0.655914		VIGSGC[+57.0]NLDSAR	sp|P07195|LDHB_HUMAN	1.64562	1.38146		YYLQGAK	sp|Q14624|ITIH4_HUMAN	1.523	0.862315		SSALDMENFR	sp|P19823|ITIH2_HUMAN	1.85282	0.769276		GALQNIIPASTGAAK	sp|P04406|G3P_HUMAN	1.81903	0.945851
AC[+57.0]ANPAAGSVILLENLR	sp|P00558|PGK1_HUMAN	1.79697	0.844532		TLYLADTFPTNFR	sp|P05154|IPSP_HUMAN	1.75325	0.613818		VVEESELAR	sp|P02748|CO9_HUMAN	1.6425	1.6384		SSALDMENFR	sp|P19823|ITIH2_HUMAN	1.52127	1.28556		ESYSGVTLDPR	sp|P01031|CO5_HUMAN	1.82736	1.04918		LC[+57.0]QDLGPGAFR	sp|P08697|A2AP_HUMAN	1.78685	0.619416
ENQLEVLEVSWLHGLK	sp|P02750|A2GL_HUMAN	1.75923	0.885201		TLVLLMGK	sp|P07737|PROF1_HUMAN	1.71355	1.02517		DLQNFLK	sp|P06702|S10A9_HUMAN	1.64179	1.44		LC[+57.0]QDLGPGAFR	sp|P08697|A2AP_HUMAN	1.5153	0.659114		LC[+57.0]QDLGPGAFR	sp|P08697|A2AP_HUMAN	1.79976	1.02157		SSALDMENFR	sp|P19823|ITIH2_HUMAN	1.78536	0.710278
FEDENFILK	sp|P62937|PPIA_HUMAN	1.74875	0.7703		AC[+57.0]ANPAAGSVILLENLR	sp|P00558|PGK1_HUMAN	1.66138	1.03249		SSALDMENFR	sp|P19823|ITIH2_HUMAN	1.62078	1.2641		DGLILTSR	sp|Q99497|PARK7_HUMAN	1.43917	0.406106		VFC[+57.0]QPWQR	sp|P05156|CFAI_HUMAN	1.73132	0.512958		GTYIPVPIVSELQSGK	sp|P00488|F13A_HUMAN	1.74791	0.674143
ELPSFLGK	sp|P26447|S10A4_HUMAN	1.72471	1.27029		ESYSGVTLDPR	sp|P01031|CO5_HUMAN	1.62126	0.697566		TEVIPPLIENR	sp|P04114|APOB_HUMAN	1.61916	0.882867		AC[+57.0]ANPAAGSVILLENLR	sp|P00558|PGK1_HUMAN	1.40724	0.734862		GTYIPVPIVSELQSGK	sp|P00488|F13A_HUMAN	1.71173	0.55716		VFC[+57.0]QPWQR	sp|P05156|CFAI_HUMAN	1.72634	0.972796
IDQLEGDHQLIQEALIFDNK	sp|P12814|ACTN1_HUMAN	1.66524	0.639102		FEDENFILK	sp|P62937|PPIA_HUMAN	1.6177	0.895578		YGTC[+57.0]IYQGR	sp|P59665|DEF1_HUMAN	1.60601	1.46895		DVGVVC[+57.0]SR	sp|Q86VB7|C163A_HUMAN	1.3885	1.04915		TLVLLMGK	sp|P07737|PROF1_HUMAN	1.67316	1.10777		TLVLLMGK	sp|P07737|PROF1_HUMAN	1.62133	0.885369
TLYLADTFPTNFR	sp|P05154|IPSP_HUMAN	1.65869	0.778485		EQFLDGDGWTSR	sp|P27797|CALR_HUMAN	1.60377	0.830803		YYLQGAK	sp|Q14624|ITIH4_HUMAN	1.58422	1.54697		AATVGSLAGQPLQER	sp|P02649|APOE_HUMAN	1.38301	1.21633		GMTNINDGLLR	sp|Q06033|ITIH3_HUMAN	1.65935	1.08552		GMTNINDGLLR	sp|Q06033|ITIH3_HUMAN	1.62084	1.15852
DGLILTSR	sp|Q99497|PARK7_HUMAN	1.61035	0.750849		ELPSFLGK	sp|P26447|S10A4_HUMAN	1.59344	1.1989		FGQTPVQER	sp|O95497|VNN1_HUMAN	1.56352	1.77905		VLTPTQVK	sp|P30086|PEBP1_HUMAN	1.37759	1.05772		FEDENFILK	sp|P62937|PPIA_HUMAN	1.63339	1.45423		FEDENFILK	sp|P62937|PPIA_HUMAN	1.59612	0.957362
EQFLDGDGWTSR	sp|P27797|CALR_HUMAN	1.56205	0.929143		LGNFPWQAFTSIHGR	sp|Q9NZP8|C1RL_HUMAN	1.58027	0.917952		GMTNINDGLLR	sp|Q06033|ITIH3_HUMAN	1.56283	1.9079		TLVLLMGK	sp|P07737|PROF1_HUMAN	1.37667	0.559877		IAPQLSTEELVSLGEK	sp|P43652|AFAM_HUMAN	1.59056	1.29079		IAPQLSTEELVSLGEK	sp|P43652|AFAM_HUMAN	1.58111	1.65073
LGNFPWQAFTSIHGR	sp|Q9NZP8|C1RL_HUMAN	1.55423	1.07771		IDQLEGDHQLIQEALIFDNK	sp|P12814|ACTN1_HUMAN	1.53706	0.567061		LSSGLVTAALYGR	sp|P43251|BTD_HUMAN	1.56141	0.692898		ELPSFLGK	sp|P26447|S10A4_HUMAN	1.35021	0.582011		LNILNNNYK	sp|O14791|APOL1_HUMAN	1.56341	0.821753		FAHYVVTSQVVNTANEAR	sp|P19827|ITIH1_HUMAN	1.57647	0.916347
IAPQLSTEELVSLGEK	sp|P43652|AFAM_HUMAN	1.46967	1.24446		IAPQLSTEELVSLGEK	sp|P43652|AFAM_HUMAN	1.52174	1.11552		VVDVLDSIK	sp|P00918|CAH2_HUMAN	1.55746	1.43931		LNILNNNYK	sp|O14791|APOL1_HUMAN	1.34598	0.832008		IDQLEGDHQLIQEALIFDNK	sp|P12814|ACTN1_HUMAN	1.53657	1.04913		LNILNNNYK	sp|O14791|APOL1_HUMAN	1.54453	0.514718
GTYIPVPIVSELQSGK	sp|P00488|F13A_HUMAN	1.45924	1.17145		GTYIPVPIVSELQSGK	sp|P00488|F13A_HUMAN	1.49583	0.804716		MNTVIAALSR	sp|P08185|CBG_HUMAN	1.54417	0.5218		EQFLDGDGWTSR	sp|P27797|CALR_HUMAN	1.34228	0.82422		FAHYVVTSQVVNTANEAR	sp|P19827|ITIH1_HUMAN	1.53573	0.99183		AATVGSLAGQPLQER	sp|P02649|APOE_HUMAN	1.51785	1.02415
FGQTPVQER	sp|O95497|VNN1_HUMAN	1.45668	0.760814		DGLILTSR	sp|Q99497|PARK7_HUMAN	1.48768	0.85758		FVEGLPINDFSR	sp|P40925|MDHC_HUMAN	1.54407	1.52921		YTFVVPEDTR	sp|P33151|CADH5_HUMAN	1.34044	0.70316		EQFLDGDGWTSR	sp|P27797|CALR_HUMAN	1.52385	0.591858		HANAKPFEVPFLK	sp|Q9UKK9|NUDT5_HUMAN	1.51139	1.06459
SGTLYSLTLYGLR	sp|P22105|TENX_HUMAN	1.45362	0.824689		VFC[+57.0]QPWQR	sp|P05156|CFAI_HUMAN	1.47441	0.744208		LDIDSPPITAR	sp|P14618|KPYM_HUMAN	1.54404	0.870421		TEVIPPLIENR	sp|P04114|APOB_HUMAN	1.31643	1.16819		AATVGSLAGQPLQER	sp|P02649|APOE_HUMAN	1.51466	0.794357		DGTFPLPIGESVTVTR	sp|P05362|ICAM1_HUMAN	1.50474	0.298873
AATVGSLAGQPLQER	sp|P02649|APOE_HUMAN	1.40465	0.86574		FAHYVVTSQVVNTANEAR	sp|P19827|ITIH1_HUMAN	1.42816	1.36166		LDVPQNLMFGK	sp|Q13740|CD166_HUMAN	1.54312	1.65832		YYIAASYVK	sp|Q92820|GGH_HUMAN	1.30559	0.875623		HANAKPFEVPFLK	sp|Q9UKK9|NUDT5_HUMAN	1.5	1.10149		EQFLDGDGWTSR	sp|P27797|CALR_HUMAN	1.49183	1.05571
LNILNNNYK	sp|O14791|APOL1_HUMAN	1.4033	0.449745		YYIAASYVK	sp|Q92820|GGH_HUMAN	1.41599	0.902737		VGSPNAAVLWLWSSHNR	sp|O00391|QSOX1_HUMAN	1.45473	1.98286		VVEESELAR	sp|P02748|CO9_HUMAN	1.2997	0.969255		DIC[+57.0]NDVLSLLEK	sp|P63104|1433Z_HUMAN	1.49056	1.45997		IDQLEGDHQLIQEALIFDNK	sp|P12814|ACTN1_HUMAN	1.48801	1.0341
DIC[+57.0]NDVLSLLEK	sp|P63104|1433Z_HUMAN	1.39081	1.28364		DIC[+57.0]NDVLSLLEK	sp|P63104|1433Z_HUMAN	1.36094	1.19653		IPSETLNR	sp|Q15582|BGH3_HUMAN	1.44771	1.95373		IDQLEGDHQLIQEALIFDNK	sp|P12814|ACTN1_HUMAN	1.2952	0.55893		AYVPIAQVK	sp|Q14956|GPNMB_HUMAN	1.48142	1.07743		YGIDWASGR	sp|O75636|FCN3_HUMAN	1.48374	0.556962
YGIDWASGR	sp|O75636|FCN3_HUMAN	1.36929	0.752958		SQVVAGTNYFIK	sp|P04080|CYTB_HUMAN	1.34459	0.884306		YTFVVPEDTR	sp|P33151|CADH5_HUMAN	1.44227	1.44369		DLHLSDVFLK	sp|P13671|CO6_HUMAN	1.29467	0.804518		YGIDWASGR	sp|O75636|FCN3_HUMAN	1.48021	0.891054		SQVVAGTNYFIK	sp|P04080|CYTB_HUMAN	1.46963	0.738999
ESYSGVTLDPR	sp|P01031|CO5_HUMAN	1.3633	0.701495		AATVGSLAGQPLQER	sp|P02649|APOE_HUMAN	1.33353	1.17058		GDATVFFILPNQGK	sp|P29622|KAIN_HUMAN	1.40671	1.24301		SGAQATWTELPWPHEK	sp|P02790|HEMO_HUMAN	1.29004	1.17004		AC[+57.0]ANPAAGSVILLENLR	sp|P00558|PGK1_HUMAN	1.44967	1.00416		DIC[+57.0]NDVLSLLEK	sp|P63104|1433Z_HUMAN	1.43978	1.1902
TVGSDTFYSFK	sp|P01042|KNG1_HUMAN	1.35492	1.1529		YGIDWASGR	sp|O75636|FCN3_HUMAN	1.32605	0.78653		DLHLSDVFLK	sp|P13671|CO6_HUMAN	1.40631	1.13874		MATLYSR	sp|P41222|PTGDS_HUMAN	1.28795	0.946555		SQVVAGTNYFIK	sp|P04080|CYTB_HUMAN	1.43864	0.748439		AC[+57.0]ANPAAGSVILLENLR	sp|P00558|PGK1_HUMAN	1.43577	1.45681
LINDYVK	sp|P01011|AACT_HUMAN	1.34728	1.1794		LINDYVK	sp|P01011|AACT_HUMAN	1.32596	0.781292		VLEPTLK	sp|P02774|VTDB_HUMAN	1.39841	1.84196		FALLGDFFR	sp|P49913|CAMP_HUMAN	1.28594	0.871691		DGTFPLPIGESVTVTR	sp|P05362|ICAM1_HUMAN	1.4385	0.761033		AYVPIAQVK	sp|Q14956|GPNMB_HUMAN	1.42787	1.02253
TEVIPPLIENR	sp|P04114|APOB_HUMAN	1.34058	0.723695		FGQTPVQER	sp|O95497|VNN1_HUMAN	1.32497	0.936823		GLFIIDGK	sp|P32119|PRDX2_HUMAN	1.38264	1.3356		YEDLYSNC[+57.0]K	sp|P54108|CRIS3_HUMAN	1.26449	0.918446		ELPSFLGK	sp|P26447|S10A4_HUMAN	1.32764	1.38412		DGLILTSR	sp|Q99497|PARK7_HUMAN	1.34387	1.83559
VFC[+57.0]QPWQR	sp|P05156|CFAI_HUMAN	1.33569	0.780089		FQPTLLTLPR	sp|P05155|IC1_HUMAN	1.30854	1.09297		FEDENFILK	sp|P62937|PPIA_HUMAN	1.38182	1.14214		GALQNIIPASTGAAK	sp|P04406|G3P_HUMAN	1.25844	0.524125		DGLILTSR	sp|Q99497|PARK7_HUMAN	1.31373	1.08308		YYIAASYVK	sp|Q92820|GGH_HUMAN	1.3369	0.933656
YYIAASYVK	sp|Q92820|GGH_HUMAN	1.33281	0.997636		SGTLYSLTLYGLR	sp|P22105|TENX_HUMAN	1.30727	0.977857		LLETEC[+57.0]PQYIR	sp|P05109|S10A8_HUMAN	1.37967	1.72718		EWFSETFQK	sp|P02654|APOC1_HUMAN	1.22788	0.955366		YYIAASYVK	sp|Q92820|GGH_HUMAN	1.29834	1.35066		ELPSFLGK	sp|P26447|S10A4_HUMAN	1.33322	1.84472
SQVVAGTNYFIK	sp|P04080|CYTB_HUMAN	1.3003	0.392679		LNILNNNYK	sp|O14791|APOL1_HUMAN	1.28615	0.682115		ISVTQPDSIVGIVAVDK	sp|Q6YHK3|CD109_HUMAN	1.36861	1.44262		VIGSGC[+57.0]NLDSAR	sp|P07195|LDHB_HUMAN	1.2272	0.579684		QYFTVFDR	sp|P0DJD8|PEPA3_HUMAN	1.28684	1.49554		QFPILLDFK	sp|P05546|HEP2_HUMAN	1.29908	1.13374
LDIDSPPITAR	sp|P14618|KPYM_HUMAN	1.27625	1.23688		LPTDSELAPR	sp|P49908|SEPP1_HUMAN	1.25606	0.757611		ELSEALGQIFDSQR	sp|Q08380|LG3BP_HUMAN	1.34671	1.30821		VGEYSLYIGR	sp|P02743|SAMP_HUMAN	1.19688	1.34991		FGQTPVQER	sp|O95497|VNN1_HUMAN	1.25275	1.23807		VIPAC[+57.0]LPSPNYVVADR	sp|P00747|PLMN_HUMAN	1.29097	1.55012
FAHYVVTSQVVNTANEAR	sp|P19827|ITIH1_HUMAN	1.25337	0.931129		LFWEPMK	sp|P22223|CADH3_HUMAN	1.25042	0.698623		AATVGSLAGQPLQER	sp|P02649|APOE_HUMAN	1.3199	0.858109		ITLPDFTGDLR	sp|P18428|LBP_HUMAN	1.18042	0.634055		FGSSLITVR	sp|P80108|PHLD_HUMAN	1.25033	1.16602		QYFTVFDR	sp|P0DJD8|PEPA3_HUMAN	1.27266	0.960631
VVDVLDSIK	sp|P00918|CAH2_HUMAN	1.2328	1.46631		ALEQDLPVNIK	sp|Q96KN2|CNDP1_HUMAN	1.22449	0.674522		MEIQEMQLK	sp|P67936|TPM4_HUMAN	1.30446	1.84211		IPSETLNR	sp|Q15582|BGH3_HUMAN	1.17851	0.61312		QFPILLDFK	sp|P05546|HEP2_HUMAN	1.23618	0.825954		FQPTLLTLPR	sp|P05155|IC1_HUMAN	1.26575	1.12808
ALEQDLPVNIK	sp|Q96KN2|CNDP1_HUMAN	1.2214	0.852954		DGTFPLPIGESVTVTR	sp|P05362|ICAM1_HUMAN	1.21966	0.674012		ILEFFGLK	sp|P07237|PDIA1_HUMAN	1.29763	1.30566		GDATVFFILPNQGK	sp|P29622|KAIN_HUMAN	1.13413	0.830164		FQPTLLTLPR	sp|P05155|IC1_HUMAN	1.22972	1.23517		FGQTPVQER	sp|O95497|VNN1_HUMAN	1.24649	1.35967
MNTVIAALSR	sp|P08185|CBG_HUMAN	1.2049	1.23546		EDVYVVGTVLR	sp|P04003|C4BPA_HUMAN	1.21945	1.0893		ALSIGFETC[+57.0]R	sp|P16070|CD44_HUMAN	1.25239	1.51319		SQVVAGTNYFIK	sp|P04080|CYTB_HUMAN	1.12631	0.632869		LIVHNGYC[+57.0]DGR	sp|P02753|RET4_HUMAN	1.20996	0.570893		FGSSLITVR	sp|P80108|PHLD_HUMAN	1.22257	0.760207
VEHSDLSFSK	sp|P61769|B2MG_HUMAN	1.19904	0.90061		VEHSDLSFSK	sp|P61769|B2MG_HUMAN	1.21185	0.869054		DSGSYFC[+57.0]R	sp|P08637|FCG3A_HUMAN	1.2479	1.03412		GMTNINDGLLR	sp|Q06033|ITIH3_HUMAN	1.12224	0.802129		LFWEPMK	sp|P22223|CADH3_HUMAN	1.17398	0.926938		TEVIPPLIENR	sp|P04114|APOB_HUMAN	1.22138	0.50763
QYFTVFDR	sp|P0DJD8|PEPA3_HUMAN	1.19753	1.33718		MNTVIAALSR	sp|P08185|CBG_HUMAN	1.20682	1.45		SGAQATWTELPWPHEK	sp|P02790|HEMO_HUMAN	1.24367	0.989808		ELSEALGQIFDSQR	sp|Q08380|LG3BP_HUMAN	1.12165	1.12475		TEVIPPLIENR	sp|P04114|APOB_HUMAN	1.16163	0.844358		LIVHNGYC[+57.0]DGR	sp|P02753|RET4_HUMAN	1.21256	1.06587
DGTFPLPIGESVTVTR	sp|P05362|ICAM1_HUMAN	1.19196	0.95452		QYFTVFDR	sp|P0DJD8|PEPA3_HUMAN	1.20349	1.03158		IYLYTLNDNAR	sp|P02751|FINC_HUMAN	1.24124	1.33298		VVDVLDSIK	sp|P00918|CAH2_HUMAN	1.12098	0.531875		VIPAC[+57.0]LPSPNYVVADR	sp|P00747|PLMN_HUMAN	1.15968	1.1242		LFWEPMK	sp|P22223|CADH3_HUMAN	1.21222	0.738433
HANAKPFEVPFLK	sp|Q9UKK9|NUDT5_HUMAN	1.16916	0.475838		AYVPIAQVK	sp|Q14956|GPNMB_HUMAN	1.17929	0.855488		GTYIPVPIVSELQSGK	sp|P00488|F13A_HUMAN	1.23441	1.23048		MINLSVPDTIDER	sp|P13796|PLSL_HUMAN	1.11157	0.970678		SEAAC[+57.0]LAAGPGIR	sp|O75882|ATRN_HUMAN	1.15521	1.34466		FALLGDFFR	sp|P49913|CAMP_HUMAN	1.17203	1.05574
LSSGLVTAALYGR	sp|P43251|BTD_HUMAN	1.16491	0.421558		LEQGENVFLQATDK	sp|P02746|C1QB_HUMAN	1.17626	0.986239		DFTPVC[+57.0]TTELGR	sp|P30041|PRDX6_HUMAN	1.22156	1.35041		EDAVSAAFK	sp|P51884|LUM_HUMAN	1.10588	1.02293		GDTYPAELYITGSILR	sp|P05160|F13B_HUMAN	1.12838	1.2449		SPYQLVLQHSR	sp|Q15582|BGH3_HUMAN	1.16699	0.730583
ISASAEELR	sp|P06727|APOA4_HUMAN	1.15294	0.813025		TVGSDTFYSFK	sp|P01042|KNG1_HUMAN	1.1625	1.26876		IYLSDSLTGK	sp|Q7Z7G0|TARSH_HUMAN	1.1974	0.837523		GTYIPVPIVSELQSGK	sp|P00488|F13A_HUMAN	1.10021	1.41364		FALLGDFFR	sp|P49913|CAMP_HUMAN	1.12571	0.584228		SEAAC[+57.0]LAAGPGIR	sp|O75882|ATRN_HUMAN	1.12255	1.06471
AYVPIAQVK	sp|Q14956|GPNMB_HUMAN	1.13554	0.856091		VVDVLDSIK	sp|P00918|CAH2_HUMAN	1.16229	1.13244		EQFLDGDGWTSR	sp|P27797|CALR_HUMAN	1.18962	1.8061		LDVPQNLMFGK	sp|Q13740|CD166_HUMAN	1.09738	1.35085		SGTLYSLTLYGLR	sp|P22105|TENX_HUMAN	1.10524	1.09257		GDTYPAELYITGSILR	sp|P05160|F13B_HUMAN	1.09863	0.925361
DLQNFLK	sp|P06702|S10A9_HUMAN	1.12949	0.785331		QFPILLDFK	sp|P05546|HEP2_HUMAN	1.149	0.756409		LNILNNNYK	sp|O14791|APOL1_HUMAN	1.18064	0.655057		DGTFPLPIGESVTVTR	sp|P05362|ICAM1_HUMAN	1.09435	1.0637		TVGSDTFYSFK	sp|P01042|KNG1_HUMAN	1.10317	1.24334		LINDYVK	sp|P01011|AACT_HUMAN	1.08365	1.24308
FVEGLPINDFSR	sp|P40925|MDHC_HUMAN	1.12341	1.29976		YGTC[+57.0]IYQGR	sp|P59665|DEF1_HUMAN	1.14423	1.46213		FSC[+57.0]FQEEAPQPHYQLR	sp|Q16610|ECM1_HUMAN	1.14695	1.62395		AYVPIAQVK	sp|Q14956|GPNMB_HUMAN	1.09164	0.97837		LINDYVK	sp|P01011|AACT_HUMAN	1.09933	1.09757		LDIDSPPITAR	sp|P14618|KPYM_HUMAN	1.07703	1.32432
YGTC[+57.0]IYQGR	sp|P59665|DEF1_HUMAN	1.11887	1.52555		TEVIPPLIENR	sp|P04114|APOB_HUMAN	1.14154	0.526298		LLSGPYFWSLPSR	sp|P98160|PGBM_HUMAN	1.14452	1.46381		VLMSVLNDNSR	sp|P06681|CO2_HUMAN	1.08605	0.915125		EWFSETFQK	sp|P02654|APOC1_HUMAN	1.07264	1.65893		VLEPTLK	sp|P02774|VTDB_HUMAN	1.07596	0.662583
VGSPNAAVLWLWSSHNR	sp|O00391|QSOX1_HUMAN	1.10496	0.56313		GIVEEC[+57.0]C[+57.0]FR	sp|P01344|IGF2_HUMAN	1.13665	0.808723		YYIAASYVK	sp|Q92820|GGH_HUMAN	1.14076	1.18132		YTTEIIK	sp|P00736|C1R_HUMAN	1.07566	1.25119		SPYQLVLQHSR	sp|Q15582|BGH3_HUMAN	1.05875	0.699881		LPTDSELAPR	sp|P49908|SEPP1_HUMAN	1.07119	1.14191
IPSETLNR	sp|Q15582|BGH3_HUMAN	1.09838	1.15437		HANAKPFEVPFLK	sp|Q9UKK9|NUDT5_HUMAN	1.12264	0.825742		FMQAVTGWK	sp|P01019|ANGT_HUMAN	1.13004	1.09701		YNPVVIDFEMQPIHEVLR	sp|P07357|CO8A_HUMAN	1.05572	0.376142		VEIATLTR	sp|P25789|PSA4_HUMAN	1.04013	0.769414		TVGSDTFYSFK	sp|P01042|KNG1_HUMAN	1.06232	1.19488
EDVYVVGTVLR	sp|P04003|C4BPA_HUMAN	1.09531	0.845843		ISASAEELR	sp|P06727|APOA4_HUMAN	1.10063	0.715868		YGQTIRPIC[+57.0]LPC[+57.0]TEGTTR	sp|P00751|CFAB_HUMAN	1.11494	1.44453		VEHSDLSFSK	sp|P61769|B2MG_HUMAN	1.054	0.307139		LDIDSPPITAR	sp|P14618|KPYM_HUMAN	1.03536	1.73969		EWFSETFQK	sp|P02654|APOC1_HUMAN	1.06075	1.52306
LPTDSELAPR	sp|P49908|SEPP1_HUMAN	1.08364	1.01912		FVEGLPINDFSR	sp|P40925|MDHC_HUMAN	1.08826	1.00139		ALEQDLPVNIK	sp|Q96KN2|CNDP1_HUMAN	1.09871	0.737235		GLFIIDGK	sp|P32119|PRDX2_HUMAN	1.03699	0.424421		VEHSDLSFSK	sp|P61769|B2MG_HUMAN	1.03008	0.921534		SGTLYSLTLYGLR	sp|P22105|TENX_HUMAN	1.04312	0.918915
YGQTIRPIC[+57.0]LPC[+57.0]TEGTTR	sp|P00751|CFAB_HUMAN	1.05744	0.671099		LIVHNGYC[+57.0]DGR	sp|P02753|RET4_HUMAN	1.0632	1.36095		AYVPIAQVK	sp|Q14956|GPNMB_HUMAN	1.08465	0.600261		FVEGLPINDFSR	sp|P40925|MDHC_HUMAN	1.03571	0.71283		MNTVIAALSR	sp|P08185|CBG_HUMAN	1.01518	1.73112		MNTVIAALSR	sp|P08185|CBG_HUMAN	1.032	1.71418
LFWEPMK	sp|P22223|CADH3_HUMAN	1.04023	0.876056		LDIDSPPITAR	sp|P14618|KPYM_HUMAN	1.05937	1.37365		ITLPDFTGDLR	sp|P18428|LBP_HUMAN	1.08025	1.2288		ENQLEVLEVSWLHGLK	sp|P02750|A2GL_HUMAN	1.02805	0.694274							ALEQDLPVNIK	sp|Q96KN2|CNDP1_HUMAN	1.01875	0.770191
FQPTLLTLPR	sp|P05155|IC1_HUMAN	1.03421	1.3303		FGSSLITVR	sp|P80108|PHLD_HUMAN	1.05855	0.848061		DIC[+57.0]NDVLSLLEK	sp|P63104|1433Z_HUMAN	1.07977	1.84283		DYWSTVK	sp|P02656|APOC3_HUMAN	1.01966	0.441035							YTTEIIK	sp|P00736|C1R_HUMAN	1.00569	0.791237
GIVEEC[+57.0]C[+57.0]FR	sp|P01344|IGF2_HUMAN	1.0325	1.19552		SEAAC[+57.0]LAAGPGIR	sp|O75882|ATRN_HUMAN	1.03782	0.933338		EDAVSAAFK	sp|P51884|LUM_HUMAN	1.07635	1.4439		SC[+57.0]EPAVPFPC[+57.0]GR	sp|P00740|FA9_HUMAN	1.01199	0.424909							VEIATLTR	sp|P25789|PSA4_HUMAN	1.00469	0.467476
FSC[+57.0]FQEEAPQPHYQLR	sp|Q16610|ECM1_HUMAN	1.02082	0.710272		TGAQELLR	sp|P06396|GELS_HUMAN	1.03036	0.875386		DGTFPLPIGESVTVTR	sp|P05362|ICAM1_HUMAN	1.07099	1.41702		SLGFC[+57.0]DTTNK	sp|P02745|C1QA_HUMAN	1.00534	0.615388							EDVYVVGTVLR	sp|P04003|C4BPA_HUMAN	1.0037	1.06717
QFPILLDFK	sp|P05546|HEP2_HUMAN	1.01741	0.74531		VIPAC[+57.0]LPSPNYVVADR	sp|P00747|PLMN_HUMAN	1.00966	0.740611		ENQLEVLEVSWLHGLK	sp|P02750|A2GL_HUMAN	1.06831	2.12413
TGAQELLR	sp|P06396|GELS_HUMAN	1.01448	0.999021		EWFSETFQK	sp|P02654|APOC1_HUMAN	1.00346	1.45339		VGEYSLYIGR	sp|P02743|SAMP_HUMAN	1.06285	1.61697
MEIQEMQLK	sp|P67936|TPM4_HUMAN	1.01392	2.00019							ASSIIDELFQDR	sp|P10909|CLUS_HUMAN	1.04255	1.97951
EWFSETFQK	sp|P02654|APOC1_HUMAN	1.01256	1.35506							NLPATDPLQR	sp|Q16610|ECM1_HUMAN	1.01887	1.56992

## Sheet: S5.Benign vs. subgroups
B2.1./C1.1.benign vs. endometrioid (all grades) (n=23) peptideID	Var ID (Protein)	B2.1./C1.1.VIP[1+0+0]	2,44693 * B2.1./C1.1.VIP[1]cvSE	B2.1./C1.1.p-value_benign vs. endometrioid (all grades) (n=23) peptideID ((17 of 17 equals VIP>1)	B2.1./C1.1 p-value		B2.2.benign vs. mucinous (n=25) peptideID	Var ID (Protein)	B2.2.VIP[1+6+0]	2,44693 * B2.2.VIP[1]cvSE	B2.2.p-value_benign vs. mucinous (n=25) peptideID (39 of 41 equals VIP>1)	B2.2 p-value		B2.3.benign vs. serous lowgrade (n=20) peptideID	Var ID (Protein)	B2.3.VIP[1+2+0]	2,44693 * B2.3.VIP[1]cvSE	B2.3.p-value_benign vs. serous lowgrade (n=20) peptideID (12 of 12 equals VIP>1)	B2.3 p-value		B2.4.benign vs. borderline (n=29) peptideID	Var ID (Protein)	B2.4.VIP[1+0+0]	2,44693 * B2.4.VIP[1]cvSE	B2.4.p-value_benign vs. borderline (n=29) peptideID (5 of 11 equals VIP>1)	B2.4 p-value		C2.2.benign vs. serous highgrade stage I-II (n=24) peptideID	Var ID (Protein)	C2.2.VIP[1+0+0]	2,44693 * C2.2.VIP[1]cvSE	C2.2.p-value_benign vs. serous highgrade stage I-II (n=24) peptideID (33 of 35 equals VIP>1)	C2.2 p-value		C2.3.benign vs. serous highgrade stage III (n=33) peptideID	Var ID (Protein)	C2.3.VIP[1+0+0]	2,44693 * C2.3.VIP[1]cvSE	C2.3.p-value_benign vs. serous highgrade stage III (n=33) peptideID (37 of 39 equals VIP>1)	C2.3 p-value
TVGSDTFYSFK	sp|P01042|KNG1_HUMAN	2.36104	1.07886	ILEFFGLK	0.0004065971988858867		MNTVIAALSR	sp|P08185|CBG_HUMAN	1.80543	0.723967	MNTVIAALSR	7.858889894716992e-5		YLTLNTESTR	sp|P06276|CHLE_HUMAN	2.00991	1.06417	YLTLNTESTR	0.0030665956813191817		GALQNIIPASTGAAK	sp|P04406|G3P_HUMAN	1.50628	0.719517	VLMSVLNDNSR	0.003585253952633741		LGNFPWQAFTSIHGR	sp|Q9NZP8|C1RL_HUMAN	2.09871	0.804074	VEIATLTR	0.0003230653736573121		ITLPDFTGDLR	sp|P18428|LBP_HUMAN	2.12879	1.16101	VIGSGC[+57.0]NLDSAR	7.347524109118724e-5
LSSGLVTAALYGR	sp|P43251|BTD_HUMAN	2.27636	0.64084	TVGSDTFYSFK	0.0016456042200521544		LINDYVK	sp|P01011|AACT_HUMAN	1.78517	1.00944	ITLPDFTGDLR	0.00014325971387081968		VLEPTLK	sp|P02774|VTDB_HUMAN	1.96838	1.10381	VLEPTLK	0.005733358625579587		VLEPTLK	sp|P02774|VTDB_HUMAN	1.45691	1.27382	IYLYTLNDNAR	0.003808844749061259		LNILNNNYK	sp|O14791|APOL1_HUMAN	1.97103	0.873002	SSALDMENFR	0.0008331552008227578		VVEESELAR	sp|P02748|CO9_HUMAN	1.98334	0.7478	ITLPDFTGDLR	0.00013526883141760771
LINDYVK	sp|P01011|AACT_HUMAN	2.11731	1.36136	MNTVIAALSR	0.003356780663427097		ITLPDFTGDLR	sp|P18428|LBP_HUMAN	1.77651	1.00201	LINDYVK	0.00037984839281028084		TEVIPPLIENR	sp|P04114|APOB_HUMAN	1.69289	0.814731	TEVIPPLIENR	0.019287023431070163		DDLYVSDAFHK	sp|P01008|ANT3_HUMAN	1.41208	0.581011	VLEPTLK	0.011344879696528766		ISVTQPDSIVGIVAVDK	sp|Q6YHK3|CD109_HUMAN	1.96565	1.36929	VIGSGC[+57.0]NLDSAR	0.003127561899755265		ESYSGVTLDPR	sp|P01031|CO5_HUMAN	1.94841	0.691439	AATVGSLAGQPLQER	0.00014423730076547776
LC[+57.0]QDLGPGAFR	sp|P08697|A2AP_HUMAN	2.07399	1.58557	LSSGLVTAALYGR	0.0047046304884651195		GALQNIIPASTGAAK	sp|P04406|G3P_HUMAN	1.70825	0.972519	AATVGSLAGQPLQER	0.0004592828497148168		LLVVYPWTQR	sp|P01579|IFNG_HUMAN	1.68272	0.787004	ITLPDFTGDLR	0.02334339517198361		IYLYTLNDNAR	sp|P02751|FINC_HUMAN	1.33212	0.844218	HIQETEWQSQEGK	0.012946374144051163		YGIDWASGR	sp|O75636|FCN3_HUMAN	1.85323	1.23561	TLVLLMGK	0.004517926964646394		TLYLADTFPTNFR	sp|P05154|IPSP_HUMAN	1.93302	1.0794	GALQNIIPASTGAAK	0.0004272522465108657
FGQTPVQER	sp|O95497|VNN1_HUMAN	2.04725	1.38256	LC[+57.0]QDLGPGAFR	0.005936765134464007		AATVGSLAGQPLQER	sp|P02649|APOE_HUMAN	1.69779	1.44979	SSALDMENFR	0.0007837025497951575		FEDENFILK	sp|P62937|PPIA_HUMAN	1.66475	1.87327	LLVVYPWTQR	0.02783478404347406		GDTYPAELYITGSILR	sp|P05160|F13B_HUMAN	1.32768	1.1957	LIANTLC[+57.0]NSR	0.013089028669397831		TLVLLMGK	sp|P07737|PROF1_HUMAN	1.83676	1.19837	HANAKPFEVPFLK	0.006339579798688079		GDATVFFILPNQGK	sp|P29622|KAIN_HUMAN	1.89831	1.29265	ESYSGVTLDPR	0.0009994658989515004
YEDLYSNC[+57.0]K	sp|P54108|CRIS3_HUMAN	2.03979	1.66443	LINDYVK	0.007909760440626797		SSALDMENFR	sp|P19823|ITIH2_HUMAN	1.68397	1.32792	YYIAASYVK	0.0012639658965101122		GIVEEC[+57.0]C[+57.0]FR	sp|P01344|IGF2_HUMAN	1.65602	0.439652	YGTC[+57.0]IYQGR	0.028489346451443437		FQPTLLTLPR	sp|P05155|IC1_HUMAN	1.27856	1.43672	DSGSYFC[+57.0]R	0.01539193521864615		QFPILLDFK	sp|P05546|HEP2_HUMAN	1.79664	1.32883	VLMSVLNDNSR	0.006640978178808731		VIGSGC[+57.0]NLDSAR	sp|P07195|LDHB_HUMAN	1.89769	0.850211	LC[+57.0]QDLGPGAFR	0.001155153055439947
VLEPTLK	sp|P02774|VTDB_HUMAN	1.95393	1.10491	VLEPTLK	0.0117557971498655		YYIAASYVK	sp|Q92820|GGH_HUMAN	1.63886	0.856543	TLVLLMGK	0.0015617606319354152		DDLYVSDAFHK	sp|P01008|ANT3_HUMAN	1.65285	0.561379	RPDSLQHVLLPVLDR	0.030824344723090726		LSSGLVTAALYGR	sp|P43251|BTD_HUMAN	1.22752	0.61408	DLHLSDVFLK	0.024957997442262944		VIGSGC[+57.0]NLDSAR	sp|P07195|LDHB_HUMAN	1.76096	0.999039	TNQVNSGGVLLR	0.006753641772521569		LGNFPWQAFTSIHGR	sp|Q9NZP8|C1RL_HUMAN	1.86341	0.513565	ASSIIDELFQDR	0.001214916122592453
ELPSFLGK	sp|P26447|S10A4_HUMAN	1.8974	1.17178	YEDLYSNC[+57.0]K	0.013850478880923346		TLVLLMGK	sp|P07737|PROF1_HUMAN	1.62252	0.933627	GALQNIIPASTGAAK	0.0020509582824440186		LLETEC[+57.0]PQYIR	sp|P05109|S10A8_HUMAN	1.64259	1.42442	LPTDSELAPR	0.0339891755908113		TEVIPPLIENR	sp|P04114|APOB_HUMAN	1.21354	0.528165	GDTYPAELYITGSILR	0.027250567726433403		YYLQGAK	sp|Q14624|ITIH4_HUMAN	1.69814	1.46893	LGNFPWQAFTSIHGR	0.007695362347030925		ENQLEVLEVSWLHGLK	sp|P02750|A2GL_HUMAN	1.83976	1.26545	GTYIPVPIVSELQSGK	0.0017146827723649783
ILEFFGLK	sp|P07237|PDIA1_HUMAN	1.85915	1.40851	SGAQATWTELPWPHEK	0.016431155180622672		YYLQGAK	sp|Q14624|ITIH4_HUMAN	1.61866	1.07716	LC[+57.0]QDLGPGAFR	0.0021271704962194543		ITLPDFTGDLR	sp|P18428|LBP_HUMAN	1.61637	1.27287	FEDENFILK	0.036662436248635785		ASSIIDELFQDR	sp|P10909|CLUS_HUMAN	1.20698	0.986193	GIVEEC[+57.0]C[+57.0]FR	0.04323910212726555		FEDENFILK	sp|P62937|PPIA_HUMAN	1.69602	1.08349	ISVTQPDSIVGIVAVDK	0.008050113617146415		YYLQGAK	sp|Q14624|ITIH4_HUMAN	1.81635	0.948361	VFC[+57.0]QPWQR	0.0017715811002980543
SGTLYSLTLYGLR	sp|P22105|TENX_HUMAN	1.85343	1.12325	SLGFC[+57.0]DTTNK	0.020399001546111736		YGTC[+57.0]IYQGR	sp|P59665|DEF1_HUMAN	1.5907	1.26127	DLQNFLK	0.0024982048019017863		RPDSLQHVLLPVLDR	sp|P00746|CFAD_HUMAN	1.60807	1.15488	LNILNNNYK	0.04437313692243968		LPTDSELAPR	sp|P49908|SEPP1_HUMAN	1.19361	1.28561	LPTDSELAPR	0.04334666564392837		GDATVFFILPNQGK	sp|P29622|KAIN_HUMAN	1.63074	0.793624	VFC[+57.0]QPWQR	0.00819024618661955		GALQNIIPASTGAAK	sp|P04406|G3P_HUMAN	1.80647	1.37668	VVEESELAR	0.002476258788502495
LNILNNNYK	sp|O14791|APOL1_HUMAN	1.84598	1.56307	VTLTC[+57.0]VAPLSGVDFQLR	0.02578098277396031		AC[+57.0]ANPAAGSVILLENLR	sp|P00558|PGK1_HUMAN	1.58067	0.880889	YYLQGAK	0.0025085352973963516		DLQNFLK	sp|P06702|S10A9_HUMAN	1.56995	1.26126	VIPAC[+57.0]LPSPNYVVADR	0.048296972659538		ALSIGFETC[+57.0]R	sp|P16070|CD44_HUMAN	1.18392	1.06922	LSPVYAGK	0.046141175402496175		LC[+57.0]QDLGPGAFR	sp|P08697|A2AP_HUMAN	1.6287	0.452527	LNILNNNYK	0.00970049932896893		GTYIPVPIVSELQSGK	sp|P00488|F13A_HUMAN	1.79935	0.387629	LGNFPWQAFTSIHGR	0.002738429612735357
MNTVIAALSR	sp|P08185|CBG_HUMAN	1.8407	1.60119	VLMSVLNDNSR	0.026804070957873665		GMTNINDGLLR	sp|Q06033|ITIH3_HUMAN	1.55704	0.780649	LLETEC[+57.0]PQYIR	0.002806128465037141		LPTDSELAPR	sp|P49908|SEPP1_HUMAN	1.55982	1.09658	LLETEC[+57.0]PQYIR	0.04966836087669594		GIVEEC[+57.0]C[+57.0]FR	sp|P01344|IGF2_HUMAN	1.17581	0.786549				VVEESELAR	sp|P02748|CO9_HUMAN	1.62806	1.2972	YGIDWASGR	0.010077674664923089		LC[+57.0]QDLGPGAFR	sp|P08697|A2AP_HUMAN	1.76267	0.880529	ISVTQPDSIVGIVAVDK	0.002992700326364955
DGLILTSR	sp|Q99497|PARK7_HUMAN	1.71216	2.23964	YTTEIIK	0.02846477451451388		EQFLDGDGWTSR	sp|P27797|CALR_HUMAN	1.52106	0.837426	YGTC[+57.0]IYQGR	0.0031510464486455463		DSGSYFC[+57.0]R	sp|P08637|FCG3A_HUMAN	1.554	1.71046				YEDLYSNC[+57.0]K	sp|P54108|CRIS3_HUMAN	1.17451	1.83144				LDIDSPPITAR	sp|P14618|KPYM_HUMAN	1.62781	1.01621	DSGSYFC[+57.0]R	0.010271841492968345		GMTNINDGLLR	sp|Q06033|ITIH3_HUMAN	1.72297	0.611255	FALLGDFFR	0.0033314662541456927
YTTEIIK	sp|P00736|C1R_HUMAN	1.67277	1.14977	FGQTPVQER	0.03290826922815096		IDQLEGDHQLIQEALIFDNK	sp|P12814|ACTN1_HUMAN	1.51709	0.775253	AC[+57.0]ANPAAGSVILLENLR	0.003222379654283547		LNILNNNYK	sp|O14791|APOL1_HUMAN	1.53784	2.77571				DGLILTSR	sp|Q99497|PARK7_HUMAN	1.16736	1.02993				SSALDMENFR	sp|P19823|ITIH2_HUMAN	1.62367	1.75846	LDIDSPPITAR	0.010395645293362123		SSALDMENFR	sp|P19823|ITIH2_HUMAN	1.71276	1.00754	DSALSWEYC[+57.0]R	0.004146156377500904
VVDVLDSIK	sp|P00918|CAH2_HUMAN	1.66793	1.56805	DSGSYFC[+57.0]R	0.033121586087105484		VVEESELAR	sp|P02748|CO9_HUMAN	1.50012	0.652236	EQFLDGDGWTSR	0.00458482744114543		YTFVVPEDTR	sp|P33151|CADH5_HUMAN	1.53693	1.69582				ELSEALGQIFDSQR	sp|Q08380|LG3BP_HUMAN	1.1572	0.900945				DGLILTSR	sp|Q99497|PARK7_HUMAN	1.61142	1.97492	YGVSGYPTLK	0.010411756375482648		ISVTQPDSIVGIVAVDK	sp|Q6YHK3|CD109_HUMAN	1.67593	0.968154	TLVLLMGK	0.0051748935909812
FEDGVLDPDYPR	sp|P04004|VTNC_HUMAN	1.6647	1.25651	SGTLYSLTLYGLR	0.03747387874110884		DGLILTSR	sp|Q99497|PARK7_HUMAN	1.48484	0.783704	IDQLEGDHQLIQEALIFDNK	0.006089006748325638		VLMSVLNDNSR	sp|P06681|CO2_HUMAN	1.50976	1.60274				TNQVNSGGVLLR	sp|P02747|C1QC_HUMAN	1.12268	1.51649				VQLTGEPVPMAR	sp|P15151|PVR_HUMAN	1.60568	1.06951	LC[+57.0]QDLGPGAFR	0.010576214553039882		VFC[+57.0]QPWQR	sp|P05156|CFAI_HUMAN	1.6481	1.44475	YYLQGAK	0.005774365508090601
SLGFC[+57.0]DTTNK	sp|P02745|C1QA_HUMAN	1.66281	1.2254	IPSETLNR	0.04587435088522065		ELPSFLGK	sp|P26447|S10A4_HUMAN	1.47144	0.614309	ILEFFGLK	0.006740671714367486		SGTLYSLTLYGLR	sp|P22105|TENX_HUMAN	1.48335	1.32276				AYVPIAQVK	sp|Q14956|GPNMB_HUMAN	1.12025	1.32129				DLHLSDVFLK	sp|P13671|CO6_HUMAN	1.58912	1.22112	GDATVFFILPNQGK	0.010856324827349509		AATVGSLAGQPLQER	sp|P02649|APOE_HUMAN	1.64792	1.10701	ENQLEVLEVSWLHGLK	0.006295986405969449
DSGSYFC[+57.0]R	sp|P08637|FCG3A_HUMAN	1.64771	1.24878				LC[+57.0]QDLGPGAFR	sp|P08697|A2AP_HUMAN	1.46874	0.786836	DSGSYFC[+57.0]R	0.007744336345823708		YEDLYSNC[+57.0]K	sp|P54108|CRIS3_HUMAN	1.47972	1.48754				LC[+57.0]QDLGPGAFR	sp|P08697|A2AP_HUMAN	1.11492	1.34197				VEIATLTR	sp|P25789|PSA4_HUMAN	1.57181	1.43483	SQVVAGTNYFIK	0.011130945271277195		FAHYVVTSQVVNTANEAR	sp|P19827|ITIH1_HUMAN	1.55208	1.33439	EQFLDGDGWTSR	0.006536163619499005
IPSETLNR	sp|Q15582|BGH3_HUMAN	1.63759	1.37515				SGTLYSLTLYGLR	sp|P22105|TENX_HUMAN	1.43593	0.785803	VVEESELAR	0.008047909532194765		YGTC[+57.0]IYQGR	sp|P59665|DEF1_HUMAN	1.47825	1.22292				ELPSFLGK	sp|P26447|S10A4_HUMAN	1.09985	1.43837				DLQNFLK	sp|P06702|S10A9_HUMAN	1.52781	1.5996	IDQLEGDHQLIQEALIFDNK	0.012501880228522916		FQPTLLTLPR	sp|P05155|IC1_HUMAN	1.54572	1.43994	EWFSETFQK	0.006725343213561761
EWFSETFQK	sp|P02654|APOC1_HUMAN	1.63348	1.31715				ENQLEVLEVSWLHGLK	sp|P02750|A2GL_HUMAN	1.41241	0.597856	SC[+57.0]EPAVPFPC[+57.0]GR	0.01008847959734267		VIPAC[+57.0]LPSPNYVVADR	sp|P00747|PLMN_HUMAN	1.4707	0.891741				DFTPVC[+57.0]TTELGR	sp|P30041|PRDX6_HUMAN	1.0956	1.02128				IAPQLSTEELVSLGEK	sp|P43652|AFAM_HUMAN	1.52429	1.70083	DLHLSDVFLK	0.017603908321362924		HANAKPFEVPFLK	sp|Q9UKK9|NUDT5_HUMAN	1.50919	0.635827	TLYLADTFPTNFR	0.006768827732275951
GDIGETGVPGAEGPR	sp|Q15848|ADIPO_HUMAN	1.60862	0.947233				LNILNNNYK	sp|O14791|APOL1_HUMAN	1.40446	0.757853	DGLILTSR	0.011355167802366848		VEHSDLSFSK	sp|P61769|B2MG_HUMAN	1.46446	0.750459				VFC[+57.0]QPWQR	sp|P05156|CFAI_HUMAN	1.08143	0.49019				YNPVVIDFEMQPIHEVLR	sp|P07357|CO8A_HUMAN	1.52062	0.612394	MNTVIAALSR	0.018104663543544636		DGTFPLPIGESVTVTR	sp|P05362|ICAM1_HUMAN	1.45219	0.690643	GDATVFFILPNQGK	0.007066905235458002
GMTNINDGLLR	sp|Q06033|ITIH3_HUMAN	1.56914	1.4469				DSGSYFC[+57.0]R	sp|P08637|FCG3A_HUMAN	1.38188	1.13457	SGTLYSLTLYGLR	0.01633144948603408		MFLSFPTTK	sp|P69905|HBA_HUMAN	1.43957	0.794376				TLVLLMGK	sp|P07737|PROF1_HUMAN	1.08081	1.17421				ELPSFLGK	sp|P26447|S10A4_HUMAN	1.5197	0.833354	DGLILTSR	0.019825321332515633		LFWEPMK	sp|P22223|CADH3_HUMAN	1.44714	1.04591	DIC[+57.0]NDVLSLLEK	0.007382887831154755
VIGSGC[+57.0]NLDSAR	sp|P07195|LDHB_HUMAN	1.55221	1.60296				MATLYSR	sp|P41222|PTGDS_HUMAN	1.36697	1.27742	GMTNINDGLLR	0.01704441940692735		NWGLGGHAFC[+57.0]R	sp|P00748|FA12_HUMAN	1.39851	0.881385				YGQTIRPIC[+57.0]LPC[+57.0]TEGTTR	sp|P00751|CFAB_HUMAN	1.05719	0.700176				IDQLEGDHQLIQEALIFDNK	sp|P12814|ACTN1_HUMAN	1.51001	1.73566	YYLQGAK	0.02051819900972527		TLVLLMGK	sp|P07737|PROF1_HUMAN	1.43917	0.9227	AYVPIAQVK	0.009190189017249452
SGAQATWTELPWPHEK	sp|P02790|HEMO_HUMAN	1.54662	1.52179				DLQNFLK	sp|P06702|S10A9_HUMAN	1.36042	1.20408	GFFADYEIPNLQK	0.018527699979140215		ASSIIDELFQDR	sp|P10909|CLUS_HUMAN	1.39184	1.00463				AC[+57.0]ANPAAGSVILLENLR	sp|P00558|PGK1_HUMAN	1.05369	1.80178				GDTYPAELYITGSILR	sp|P05160|F13B_HUMAN	1.48642	1.95443	SLGFC[+57.0]DTTNK	0.021463143505392558		EQFLDGDGWTSR	sp|P27797|CALR_HUMAN	1.43206	1.49666	SQVVAGTNYFIK	0.010115537279098988
GLFIIDGK	sp|P32119|PRDX2_HUMAN	1.43978	1.6907				GTYIPVPIVSELQSGK	sp|P00488|F13A_HUMAN	1.35524	1.42503	AYVPIAQVK	0.019122600250266235		FQPTLLTLPR	sp|P05155|IC1_HUMAN	1.36943	1.20586				SGAQATWTELPWPHEK	sp|P02790|HEMO_HUMAN	1.04388	0.642291				SGTLYSLTLYGLR	sp|P22105|TENX_HUMAN	1.48469	1.07553	VTLTC[+57.0]VAPLSGVDFQLR	0.021851569611926545		IDQLEGDHQLIQEALIFDNK	sp|P12814|ACTN1_HUMAN	1.41564	1.47182	VIPAC[+57.0]LPSPNYVVADR	0.010285415804216482
TEVIPPLIENR	sp|P04114|APOB_HUMAN	1.43455	1.39527				EDAVSAAFK	sp|P51884|LUM_HUMAN	1.35081	0.895353	MATLYSR	0.02013475823174572		VNVDEVGGEALGR	sp|P68871|HBB_HUMAN	1.33551	1.00746				LLSGPYFWSLPSR	sp|P98160|PGBM_HUMAN	1.02229	1.27116				DDLYVSDAFHK	sp|P01008|ANT3_HUMAN	1.48354	1.39392	YNPVVIDFEMQPIHEVLR	0.025048185392704023		AYVPIAQVK	sp|Q14956|GPNMB_HUMAN	1.40434	0.967364	GMTNINDGLLR	0.012350192130733592
GDATVFFILPNQGK	sp|P29622|KAIN_HUMAN	1.40158	1.22124				GDATVFFILPNQGK	sp|P29622|KAIN_HUMAN	1.34802	1.18127	FVEGLPINDFSR	0.022134129165297965		VGSPNAAVLWLWSSHNR	sp|O00391|QSOX1_HUMAN	1.31615	1.25403				LDVPQNLMFGK	sp|Q13740|CD166_HUMAN	1.0131	1.09461				GALQNIIPASTGAAK	sp|P04406|G3P_HUMAN	1.45144	1.4956	YGQTIRPIC[+57.0]LPC[+57.0]TEGTTR	0.028054250990066143		SQVVAGTNYFIK	sp|P04080|CYTB_HUMAN	1.40325	0.85945	HANAKPFEVPFLK	0.0127547328953759
IETISHEDLQR	sp|P07225|PROS_HUMAN	1.40137	1.46454				MINLSVPDTIDER	sp|P13796|PLSL_HUMAN	1.34304	1.38026	DVGVVC[+57.0]SR	0.022974160400806878		ELSEALGQIFDSQR	sp|Q08380|LG3BP_HUMAN	1.30835	1.50554				FVEGLPINDFSR	sp|P40925|MDHC_HUMAN	1.00043	1.08131				HANAKPFEVPFLK	sp|Q9UKK9|NUDT5_HUMAN	1.44645	1.98442	VVEESELAR	0.03287278407828047		VIPAC[+57.0]LPSPNYVVADR	sp|P00747|PLMN_HUMAN	1.37817	1.31188	TGAQELLR	0.01547171889700974
DGTFPLPIGESVTVTR	sp|P05362|ICAM1_HUMAN	1.39833	0.942664				LPTDSELAPR	sp|P49908|SEPP1_HUMAN	1.32944	1.05981	GTYIPVPIVSELQSGK	0.02384223971991086		IYLYTLNDNAR	sp|P02751|FINC_HUMAN	1.27366	1.08186											FGQTPVQER	sp|O95497|VNN1_HUMAN	1.429	2.0085	DLQNFLK	0.03351869245295852		AC[+57.0]ANPAAGSVILLENLR	sp|P00558|PGK1_HUMAN	1.37413	1.49114	MNTVIAALSR	0.020246932013362837
DTGTYGFLLPER	sp|Q96IY4|CBPB2_HUMAN	1.38226	1.36314				LLETEC[+57.0]PQYIR	sp|P05109|S10A8_HUMAN	1.30857	1.36454	ELPSFLGK	0.024796784341274424		YGQTIRPIC[+57.0]LPC[+57.0]TEGTTR	sp|P00751|CFAB_HUMAN	1.25993	0.626832											MNTVIAALSR	sp|P08185|CBG_HUMAN	1.42562	1.15576	VQLTGEPVPMAR	0.034704881893532186		DIC[+57.0]NDVLSLLEK	sp|P63104|1433Z_HUMAN	1.36716	1.33642	SSALDMENFR	0.020610426005605625
VTLTC[+57.0]VAPLSGVDFQLR	sp|P04217|A1BG_HUMAN	1.36627	1.72424				FVEGLPINDFSR	sp|P40925|MDHC_HUMAN	1.30235	1.03699	ENQLEVLEVSWLHGLK	0.025755235220193066		LFWEPMK	sp|P22223|CADH3_HUMAN	1.25907	1.17532											VTLTC[+57.0]VAPLSGVDFQLR	sp|P04217|A1BG_HUMAN	1.39794	2.7473	QFPILLDFK	0.03628860986480651		IAPQLSTEELVSLGEK	sp|P43652|AFAM_HUMAN	1.36512	1.64167	FQPTLLTLPR	0.02376289395051099
IYLYTLNDNAR	sp|P02751|FINC_HUMAN	1.36168	1.52568				YLTLNTESTR	sp|P06276|CHLE_HUMAN	1.29159	0.536887	LNILNNNYK	0.02696329095994983		DLHLSDVFLK	sp|P13671|CO6_HUMAN	1.2586	0.763394											YYIAASYVK	sp|Q92820|GGH_HUMAN	1.38833	0.997413	FGQTPVQER	0.03936182839223457		FEDENFILK	sp|P62937|PPIA_HUMAN	1.33934	1.5442	IDQLEGDHQLIQEALIFDNK	0.026914144977022453
AIFYMNNPSR	sp|Q9UGM5|FETUB_HUMAN	1.35146	1.28079				EWFSETFQK	sp|P02654|APOC1_HUMAN	1.27926	1.3576	MINLSVPDTIDER	0.028279735407435256		IETISHEDLQR	sp|P07225|PROS_HUMAN	1.25332	1.74606											TNQVNSGGVLLR	sp|P02747|C1QC_HUMAN	1.37848	1.33052	IAPQLSTEELVSLGEK	0.040069875934276564		VLMSVLNDNSR	sp|P06681|CO2_HUMAN	1.33298	1.17247	SEAAC[+57.0]LAAGPGIR	0.03413480400402771
VLMSVLNDNSR	sp|P06681|CO2_HUMAN	1.34227	2.34821				ILEFFGLK	sp|P07237|PDIA1_HUMAN	1.27103	1.38984	TVGSDTFYSFK	0.03337649530345661		LINDYVK	sp|P01011|AACT_HUMAN	1.24649	0.475033											TVGSDTFYSFK	sp|P01042|KNG1_HUMAN	1.35784	0.782304	FWIGLQR	0.04216680119154846		FGSSLITVR	sp|P80108|PHLD_HUMAN	1.32794	1.17942	LFWEPMK	0.03478305651282162
YGTC[+57.0]IYQGR	sp|P59665|DEF1_HUMAN	1.3408	1.84102				EDVYVVGTVLR	sp|P04003|C4BPA_HUMAN	1.24558	1.08272	EWFSETFQK	0.03422741818768187		SGAQATWTELPWPHEK	sp|P02790|HEMO_HUMAN	1.24472	1.3124											YGQTIRPIC[+57.0]LPC[+57.0]TEGTTR	sp|P00751|CFAB_HUMAN	1.35668	1.14354	LLETEC[+57.0]PQYIR	0.04849696267882882		GIVEEC[+57.0]C[+57.0]FR	sp|P01344|IGF2_HUMAN	1.327	0.756042	TFVLNFIK	0.03603131208859279
GQVVPALNEK	sp|P22792|CPN2_HUMAN	1.33017	1.23271				LFWEPMK	sp|P22223|CADH3_HUMAN	1.23458	1.21995	QFPILLDFK	0.03582272883391555		GMTNINDGLLR	sp|Q06033|ITIH3_HUMAN	1.23112	1.42415											NALALFVLPK	sp|P05543|THBG_HUMAN	1.33816	0.700736				EWFSETFQK	sp|P02654|APOC1_HUMAN	1.32365	1.3545	DYWSTVK	0.042437737513144995
GALQNIIPASTGAAK	sp|P04406|G3P_HUMAN	1.32995	1.68147				DVGVVC[+57.0]SR	sp|Q86VB7|C163A_HUMAN	1.21517	1.34669	SQVVAGTNYFIK	0.03977909486388607		FAHYVVTSQVVNTANEAR	sp|P19827|ITIH1_HUMAN	1.21852	1.05415											IPSETLNR	sp|Q15582|BGH3_HUMAN	1.33219	2.55542				FALLGDFFR	sp|P49913|CAMP_HUMAN	1.31699	1.32608	ELPSFLGK	0.0424566204404503
VEIATLTR	sp|P25789|PSA4_HUMAN	1.32439	1.47588				ISVTQPDSIVGIVAVDK	sp|Q6YHK3|CD109_HUMAN	1.21358	1.4094	TGAQELLR	0.0412170457511043		VEIATLTR	sp|P25789|PSA4_HUMAN	1.21601	1.94392											SQVVAGTNYFIK	sp|P04080|CYTB_HUMAN	1.32061	0.89032				LPTDSELAPR	sp|P49908|SEPP1_HUMAN	1.31579	1.12714	TNQVNSGGVLLR	0.049523911898186654
YYLQGAK	sp|Q14624|ITIH4_HUMAN	1.31411	1.29411				QFPILLDFK	sp|P05546|HEP2_HUMAN	1.20516	0.843184	DLHLSDVFLK	0.044648807032083224		NLPATDPLQR	sp|Q16610|ECM1_HUMAN	1.20925	0.718198											LLETEC[+57.0]PQYIR	sp|P05109|S10A8_HUMAN	1.30519	1.3676				LNILNNNYK	sp|O14791|APOL1_HUMAN	1.29885	0.852712	SPYQLVLQHSR	0.04971741668108561
AATVGSLAGQPLQER	sp|P02649|APOE_HUMAN	1.24711	2.04533				ELC[+57.0]LDPK	sp|P10145|IL8_HUMAN	1.20363	0.500443	VLTPTQVK	0.049203537944833245		SLGFC[+57.0]DTTNK	sp|P02745|C1QA_HUMAN	1.19744	0.793072											AC[+57.0]ANPAAGSVILLENLR	sp|P00558|PGK1_HUMAN	1.30488	1.36024				LINDYVK	sp|P01011|AACT_HUMAN	1.29623	1.16501
AC[+57.0]ANPAAGSVILLENLR	sp|P00558|PGK1_HUMAN	1.22824	1.53104				TLYLADTFPTNFR	sp|P05154|IPSP_HUMAN	1.18057	0.991953	LPTDSELAPR	0.04953533157957372		TFVLNFIK	sp|P04070|PROC_HUMAN	1.197	0.749036											VLEPTLK	sp|P02774|VTDB_HUMAN	1.2905	1.17279				QYFTVFDR	sp|P0DJD8|PEPA3_HUMAN	1.27292	1.56253
DDLYVSDAFHK	sp|P01008|ANT3_HUMAN	1.21511	1.85006				SC[+57.0]EPAVPFPC[+57.0]GR	sp|P00740|FA9_HUMAN	1.16683	0.7794				DYWSTVK	sp|P02656|APOC3_HUMAN	1.19098	1.30194											ELSEALGQIFDSQR	sp|Q08380|LG3BP_HUMAN	1.28768	1.37514				LEQGENVFLQATDK	sp|P02746|C1QB_HUMAN	1.26805	1.60226
GTYIPVPIVSELQSGK	sp|P00488|F13A_HUMAN	1.1954	0.915558				TVGSDTFYSFK	sp|P01042|KNG1_HUMAN	1.16651	0.79555				TVGSDTFYSFK	sp|P01042|KNG1_HUMAN	1.17411	1.25174											FWIGLQR	sp|Q9NPY3|C1QR1_HUMAN	1.27111	1.34378				YGIDWASGR	sp|O75636|FCN3_HUMAN	1.25115	1.12825
QYFTVFDR	sp|P0DJD8|PEPA3_HUMAN	1.19294	1.40395				AYVPIAQVK	sp|Q14956|GPNMB_HUMAN	1.16343	1.0341				LIANTLC[+57.0]NSR	sp|Q14520|HABP2_HUMAN	1.16583	0.655234											FMQAVTGWK	sp|P01019|ANGT_HUMAN	1.26614	1.90883				TNQVNSGGVLLR	sp|P02747|C1QC_HUMAN	1.24057	1.31908
YNPVVIDFEMQPIHEVLR	sp|P07357|CO8A_HUMAN	1.17623	1.2714				GIVEEC[+57.0]C[+57.0]FR	sp|P01344|IGF2_HUMAN	1.16262	0.886435				GQVVPALNEK	sp|P22792|CPN2_HUMAN	1.16494	0.910746											TEVIPPLIENR	sp|P04114|APOB_HUMAN	1.26595	0.546878				YLTLNTESTR	sp|P06276|CHLE_HUMAN	1.23754	1.39625
ISVTQPDSIVGIVAVDK	sp|Q6YHK3|CD109_HUMAN	1.17099	0.848216				VVDVLDSIK	sp|P00918|CAH2_HUMAN	1.14178	1.03718				VGEYSLYIGR	sp|P02743|SAMP_HUMAN	1.16129	1.03465											YGVSGYPTLK	sp|P30101|PDIA3_HUMAN	1.26421	2.18049				ELPSFLGK	sp|P26447|S10A4_HUMAN	1.19904	2.16717
FMQAVTGWK	sp|P01019|ANGT_HUMAN	1.15991	2.25008				SQVVAGTNYFIK	sp|P04080|CYTB_HUMAN	1.13553	1.31509				MINLSVPDTIDER	sp|P13796|PLSL_HUMAN	1.13789	1.43652											ENQLEVLEVSWLHGLK	sp|P02750|A2GL_HUMAN	1.23675	1.52233				GLGELQELYLK	sp|P07359|GP1BA_HUMAN	1.19431	1.52974
LLSGPYFWSLPSR	sp|P98160|PGBM_HUMAN	1.15832	1.5668				FGQTPVQER	sp|O95497|VNN1_HUMAN	1.13194	1.25938				AATVGSLAGQPLQER	sp|P02649|APOE_HUMAN	1.13463	2.10934											SEAAC[+57.0]LAAGPGIR	sp|O75882|ATRN_HUMAN	1.23048	2.34631				YYIAASYVK	sp|Q92820|GGH_HUMAN	1.19241	1.09003
DFTPVC[+57.0]TTELGR	sp|P30041|PRDX6_HUMAN	1.14682	1.65106				DLHLSDVFLK	sp|P13671|CO6_HUMAN	1.12472	0.881551				DTGTYGFLLPER	sp|Q96IY4|CBPB2_HUMAN	1.10877	0.970539											DGTFPLPIGESVTVTR	sp|P05362|ICAM1_HUMAN	1.20828	1.52847				SEAAC[+57.0]LAAGPGIR	sp|O75882|ATRN_HUMAN	1.17586	1.24464
TLYLADTFPTNFR	sp|P05154|IPSP_HUMAN	1.12869	1.08567				TGAQELLR	sp|P06396|GELS_HUMAN	1.12471	1.04991				AVYEAVLR	sp|P12955|PEPD_HUMAN	1.0989	1.77425											IYLYTLNDNAR	sp|P02751|FINC_HUMAN	1.19192	1.6268				DGLILTSR	sp|Q99497|PARK7_HUMAN	1.17408	1.38655
IVQLIQDTR	sp|P15169|CBPN_HUMAN	1.11474	0.970811				ETLLQDFR	sp|P02760|AMBP_HUMAN	1.12309	1.53569				LVGGDNLC[+57.0]SGR	sp|O43866|CD5L_HUMAN	1.09869	0.520529											DIC[+57.0]NDVLSLLEK	sp|P63104|1433Z_HUMAN	1.16053	1.17048				LIVHNGYC[+57.0]DGR	sp|P02753|RET4_HUMAN	1.16808	1.48468
IYLSDSLTGK	sp|Q7Z7G0|TARSH_HUMAN	1.11003	1.73197				VIGSGC[+57.0]NLDSAR	sp|P07195|LDHB_HUMAN	1.12152	1.36183				DSALSWEYC[+57.0]R	sp|Q04756|HGFA_HUMAN	1.08662	1.74469											FSC[+57.0]FQEEAPQPHYQLR	sp|Q16610|ECM1_HUMAN	1.14927	1.11571				SPYQLVLQHSR	sp|Q15582|BGH3_HUMAN	1.14995	1.5375
TNQVNSGGVLLR	sp|P02747|C1QC_HUMAN	1.10677	2.39206				IPSETLNR	sp|Q15582|BGH3_HUMAN	1.11857	0.938277				SLFTDLVAEK	sp|P20742|PZP_HUMAN	1.08136	1.04442											VGEYSLYIGR	sp|P02743|SAMP_HUMAN	1.14079	0.961115				ASSIIDELFQDR	sp|P10909|CLUS_HUMAN	1.13586	0.460038
TLVLLMGK	sp|P07737|PROF1_HUMAN	1.10419	1.78042				FMQAVTGWK	sp|P01019|ANGT_HUMAN	1.11567	1.0367				TNQVNSGGVLLR	sp|P02747|C1QC_HUMAN	1.073	1.65035											ITLPDFTGDLR	sp|P18428|LBP_HUMAN	1.12536	1.78634				FGQTPVQER	sp|O95497|VNN1_HUMAN	1.13409	1.11129
EQFLDGDGWTSR	sp|P27797|CALR_HUMAN	1.08329	1.85134				VLEPTLK	sp|P02774|VTDB_HUMAN	1.11488	1.14036				AFLLTPR	sp|O95445|APOM_HUMAN	1.06873	0.518302											DSGSYFC[+57.0]R	sp|P08637|FCG3A_HUMAN	1.11003	2.42667				DSALSWEYC[+57.0]R	sp|Q04756|HGFA_HUMAN	1.13289	0.903271
VFC[+57.0]QPWQR	sp|P05156|CFAI_HUMAN	1.0644	2.33866				FEDENFILK	sp|P62937|PPIA_HUMAN	1.10685	1.09468				TGAQELLR	sp|P06396|GELS_HUMAN	1.05805	0.664162											VDATAETDLAK	sp|P13667|PDIA4_HUMAN	1.10808	1.41573				YGTC[+57.0]IYQGR	sp|P59665|DEF1_HUMAN	1.09357	1.56729
FALLGDFFR	sp|P49913|CAMP_HUMAN	1.06152	2.14142				LEQGENVFLQATDK	sp|P02746|C1QB_HUMAN	1.10415	0.721177				WEAEPVYVQR	sp|P25311|ZA2G_HUMAN	1.04647	0.876224											ISASAEELR	sp|P06727|APOA4_HUMAN	1.10189	0.772199				QFPILLDFK	sp|P05546|HEP2_HUMAN	1.07333	0.832671
VVEESELAR	sp|P02748|CO9_HUMAN	1.06108	1.29377				FAHYVVTSQVVNTANEAR	sp|P19827|ITIH1_HUMAN	1.08804	1.30624				DVGVVC[+57.0]SR	sp|Q86VB7|C163A_HUMAN	1.04194	1.24609											VFC[+57.0]QPWQR	sp|P05156|CFAI_HUMAN	1.05969	1.03359				TFVLNFIK	sp|P04070|PROC_HUMAN	1.06866	1.09371
IDQLEGDHQLIQEALIFDNK	sp|P12814|ACTN1_HUMAN	1.03147	1.43771				DFC[+57.0]GGVIIR	sp|P22891|PROZ_HUMAN	1.087	1.58097				MNTVIAALSR	sp|P08185|CBG_HUMAN	1.04014	0.853136											ASSIIDELFQDR	sp|P10909|CLUS_HUMAN	1.0363	1.31377				EDVYVVGTVLR	sp|P04003|C4BPA_HUMAN	1.05037	1.63639
LDVPQNLMFGK	sp|Q13740|CD166_HUMAN	1.02268	1.69653				IAPQLSTEELVSLGEK	sp|P43652|AFAM_HUMAN	1.0869	0.454625				DLFHC[+57.0]VSFTLPR	sp|P20742|PZP_HUMAN	1.02007	0.882038											VPGLYYFTYHASSR	sp|P02746|C1QB_HUMAN	1.03384	0.930467				HYGGLTGLNK	sp|P18669|PGAM1_HUMAN	1.02457	1.17792
SSALDMENFR	sp|P19823|ITIH2_HUMAN	1.0154	1.73266				DGTFPLPIGESVTVTR	sp|P05362|ICAM1_HUMAN	1.08327	1.40216				GLFIIDGK	sp|P32119|PRDX2_HUMAN	1.01904	1.03369											GTYIPVPIVSELQSGK	sp|P00488|F13A_HUMAN	1.03275	1.45773				IALGGLLFPASNLR	sp|P04278|SHBG_HUMAN	1.02049	0.991149
							VEHSDLSFSK	sp|P61769|B2MG_HUMAN	1.07664	1.15935				YSSLAEAASK	sp|P00915|CAH1_HUMAN	1.00664	1.08744											AVYEAVLR	sp|P12955|PEPD_HUMAN	1.02787	0.769051				STDYGIFQINSR	sp|P61626|LYSC_HUMAN	1.01872	0.872855
							AVYEAVLR	sp|P12955|PEPD_HUMAN	1.07315	0.633024				ENQLEVLEVSWLHGLK	sp|P02750|A2GL_HUMAN	1.0044	1.77714																		ALEQDLPVNIK	sp|Q96KN2|CNDP1_HUMAN	1.00834	0.773907
							TNQVNSGGVLLR	sp|P02747|C1QC_HUMAN	1.07281	0.547707																									TGAQELLR	sp|P06396|GELS_HUMAN	1.00404	1.41728
							FALLGDFFR	sp|P49913|CAMP_HUMAN	1.0643	1.50932																									FVEGLPINDFSR	sp|P40925|MDHC_HUMAN	1.00216	2.11971
							FQPTLLTLPR	sp|P05155|IC1_HUMAN	1.06333	0.934301																									VEHSDLSFSK	sp|P61769|B2MG_HUMAN	1.00088	1.51108
							GLFIIDGK	sp|P32119|PRDX2_HUMAN	1.04832	1.20275
							SLLQPNK	sp|P07357|CO8A_HUMAN	1.04743	1.39868
							YEDLYSNC[+57.0]K	sp|P54108|CRIS3_HUMAN	1.03818	1.14434
							SEAAC[+57.0]LAAGPGIR	sp|O75882|ATRN_HUMAN	1.03341	0.703094
							ALSIGFETC[+57.0]R	sp|P16070|CD44_HUMAN	1.02006	0.972249
							TEVIPPLIENR	sp|P04114|APOB_HUMAN	1.01623	0.677216
							LLVVYPWTQR	sp|P01579|IFNG_HUMAN	1.01557	0.953873
							YTTEIIK	sp|P00736|C1R_HUMAN	1.01017	1.14693
							MEIQEMQLK	sp|P67936|TPM4_HUMAN	1.00856	1.08155
							ALEQDLPVNIK	sp|Q96KN2|CNDP1_HUMAN	1.00506	0.906741

## Sheet: S6.Subgroups excl.benign
D1.mucinous vs. serous lowgrade stage I-II (n=13) peptideID	Var ID (Protein)	D1.VIP[1+0+0]	2,44693 * D1.VIP[1]cvSE		D2.endometrioid (all grades) vs. mucinous stage I-II (n=16) peptideID	Var ID (Protein)	D2.VIP[1+0+0]	2,44693 * D2.VIP[1]cvSE		D3.endometrioid (all grades) vs. serous lowgrade stage I-II (n=11) peptideID	Var ID (Protein)	D3.VIP[1+4+0]	2,44693 * D3.VIP[1]cvSE		D4.serous stage I-II: lowgrade vs. highgrade (n=12) peptideID	Var ID (Protein)	D4.VIP[1+0+0]	2,44693 * D4.VIP[1]cvSE		D5.endometrioid (all grades) vs. serous highgrade stage I-II (n=15) peptideID	Var ID (Protein)	D5.VIP[1+0+0]	2,44693 * D5.VIP[1]cvSE		D6.mucinous vs. serous highgrade stage I-II (n=17) peptideID	Var ID (Protein)	D6.VIP[1+0+0]	2,44693 * D6.VIP[1]cvSE		D7.serous: lowgrade stage I-II vs. highgrade stage III (n=21) peptideID	Var ID (Protein)	D7.VIP[1+4+0]	2,44693 * D7.VIP[1]cvSE		D8.endometrioid (all grades) vs. serous highgrade stage III	Var ID (Protein)	D8.VIP[1+0+0]	2,44693 * D8.VIP[1]cvSE		D9.mucinous vs. serous highgrade stage III (n=26) peptideID	Var ID (Protein)	D9.VIP[1+1+0]	2,44693 * D10.VIP[1]cvSE		D10.serous highgrade: stage I-II vs. III (n=25) peptideID	Var ID (Protein)	D10.VIP[1+1+0]	2,44693 * D10.VIP[1]cvSE
ITLPDFTGDLR	sp|P18428|LBP_HUMAN	1.89959	0.687605		ITLPDFTGDLR	sp|P18428|LBP_HUMAN	1.96715	0.772595		ITLPDFTGDLR	sp|P18428|LBP_HUMAN	2.10557	1.05835		ITLPDFTGDLR	sp|P18428|LBP_HUMAN	1.93815	1.05361		LGNFPWQAFTSIHGR	sp|Q9NZP8|C1RL_HUMAN	1.98791	1.05517		VEIATLTR	sp|P25789|PSA4_HUMAN	2.07984	0.767223		ITLPDFTGDLR	sp|P18428|LBP_HUMAN	2.00576	0.451897		FAHYVVTSQVVNTANEAR	sp|P19827|ITIH1_HUMAN	2.17488	1.07916		ELSEALGQIFDSQR	sp|Q08380|LG3BP_HUMAN	2.0229	1.22337		ASSIIDELFQDR	sp|P10909|CLUS_HUMAN	2.26693	1.27675
GMTNINDGLLR	sp|Q06033|ITIH3_HUMAN	1.8479	1.06966		EDVYVVGTVLR	sp|P04003|C4BPA_HUMAN	1.81266	0.896386		GMTNINDGLLR	sp|Q06033|ITIH3_HUMAN	1.77531	0.64524		FEDENFILK	sp|P62937|PPIA_HUMAN	1.88195	1.69881		SQVVAGTNYFIK	sp|P04080|CYTB_HUMAN	1.94194	1.3407		TNQVNSGGVLLR	sp|P02747|C1QC_HUMAN	2.04379	0.995134		ASSIIDELFQDR	sp|P10909|CLUS_HUMAN	1.92399	1.31275		ITLPDFTGDLR	sp|P18428|LBP_HUMAN	2.09077	1.27492		ASSIIDELFQDR	sp|P10909|CLUS_HUMAN	1.98126	0.936132		YNPVVIDFEMQPIHEVLR	sp|P07357|CO8A_HUMAN	2.24172	1.50712
EDVYVVGTVLR	sp|P04003|C4BPA_HUMAN	1.83034	0.663552		SLGFC[+57.0]DTTNK	sp|P02745|C1QA_HUMAN	1.81107	0.703101		LSSGLVTAALYGR	sp|P43251|BTD_HUMAN	1.77176	1.334		FAHYVVTSQVVNTANEAR	sp|P19827|ITIH1_HUMAN	1.82207	1.56297		FAHYVVTSQVVNTANEAR	sp|P19827|ITIH1_HUMAN	1.90509	1.84787		MATLYSR	sp|P41222|PTGDS_HUMAN	1.86347	1.52525		YLTLNTESTR	sp|P06276|CHLE_HUMAN	1.84325	1.39358		VLMSVLNDNSR	sp|P06681|CO2_HUMAN	2.01074	1.40388		DSALSWEYC[+57.0]R	sp|Q04756|HGFA_HUMAN	1.90089	1.29183		ELSEALGQIFDSQR	sp|Q08380|LG3BP_HUMAN	2.09101	1.8331
TGAQELLR	sp|P06396|GELS_HUMAN	1.7308	0.568485		MINLSVPDTIDER	sp|P13796|PLSL_HUMAN	1.80793	1.80764		LVYPSC[+57.0]EEK	sp|P36980|FHR2_HUMAN	1.61836	1.02437		ENQLEVLEVSWLHGLK	sp|P02750|A2GL_HUMAN	1.81153	1.32836		NALALFVLPK	sp|P05543|THBG_HUMAN	1.8741	0.592615		AVYEAVLR	sp|P12955|PEPD_HUMAN	1.8195	1.01591		GMTNINDGLLR	sp|Q06033|ITIH3_HUMAN	1.69463	0.812532		YLTLNTESTR	sp|P06276|CHLE_HUMAN	2.00924	1.07933		YTFVVPEDTR	sp|P33151|CADH5_HUMAN	1.88925	1.33202		TNQVNSGGVLLR	sp|P02747|C1QC_HUMAN	1.97243	1.10804
MFLSFPTTK	sp|P69905|HBA_HUMAN	1.71786	1.02557		EDAVSAAFK	sp|P51884|LUM_HUMAN	1.72373	1.27502		IETISHEDLQR	sp|P07225|PROS_HUMAN	1.58259	1.4904		YGIDWASGR	sp|O75636|FCN3_HUMAN	1.76818	2.06759		QFPILLDFK	sp|P05546|HEP2_HUMAN	1.85081	0.726405		YNPVVIDFEMQPIHEVLR	sp|P07357|CO8A_HUMAN	1.7996	1.77503		ELSEALGQIFDSQR	sp|Q08380|LG3BP_HUMAN	1.69408	1.23239		VFC[+57.0]QPWQR	sp|P05156|CFAI_HUMAN	1.93134	2.0104		IALGGLLFPASNLR	sp|P04278|SHBG_HUMAN	1.88001	1.07854		VLMSVLNDNSR	sp|P06681|CO2_HUMAN	1.96378	1.21739
MINLSVPDTIDER	sp|P13796|PLSL_HUMAN	1.71354	0.903747		TNQVNSGGVLLR	sp|P02747|C1QC_HUMAN	1.67928	0.725538		IPSETLNR	sp|Q15582|BGH3_HUMAN	1.55903	1.08458		GDATVFFILPNQGK	sp|P29622|KAIN_HUMAN	1.76732	1.89479		TFHEASEDC[+57.0]ISR	sp|P05452|TETN_HUMAN	1.84184	2.00755		DDLYVSDAFHK	sp|P01008|ANT3_HUMAN	1.77072	1.26876		VIPAC[+57.0]LPSPNYVVADR	sp|P00747|PLMN_HUMAN	1.65932	1.40378		LGNFPWQAFTSIHGR	sp|Q9NZP8|C1RL_HUMAN	1.898	0.809792		VIGSGC[+57.0]NLDSAR	sp|P07195|LDHB_HUMAN	1.80535	1.20413		TFVLNFIK	sp|P04070|PROC_HUMAN	1.78207	1.0405
LLVVYPWTQR	sp|P01579|IFNG_HUMAN	1.66919	1.07029		ENQLEVLEVSWLHGLK	sp|P02750|A2GL_HUMAN	1.64223	0.522497		VVDVLDSIK	sp|P00918|CAH2_HUMAN	1.50303	0.904237		VEHSDLSFSK	sp|P61769|B2MG_HUMAN	1.72614	1.23788		LLETEC[+57.0]PQYIR	sp|P05109|S10A8_HUMAN	1.82623	1.72904		TGAQELLR	sp|P06396|GELS_HUMAN	1.76863	1.52275		TLYLADTFPTNFR	sp|P05154|IPSP_HUMAN	1.62017	0.649317		IALGGLLFPASNLR	sp|P04278|SHBG_HUMAN	1.87234	1.13641		HANAKPFEVPFLK	sp|Q9UKK9|NUDT5_HUMAN	1.77798	0.75377		DDLYVSDAFHK	sp|P01008|ANT3_HUMAN	1.7438	1.05379
FVEGLPINDFSR	sp|P40925|MDHC_HUMAN	1.66645	0.671115		DDLYVSDAFHK	sp|P01008|ANT3_HUMAN	1.63683	1.30322		ENQLEVLEVSWLHGLK	sp|P02750|A2GL_HUMAN	1.46758	1.21931		WEAEPVYVQR	sp|P25311|ZA2G_HUMAN	1.71456	1.38688		YGIDWASGR	sp|O75636|FCN3_HUMAN	1.78617	0.780594		MFLSFPTTK	sp|P69905|HBA_HUMAN	1.756	1.43311		VLMSVLNDNSR	sp|P06681|CO2_HUMAN	1.61147	0.956859		ESYSGVTLDPR	sp|P01031|CO5_HUMAN	1.86768	2.28658		VLMSVLNDNSR	sp|P06681|CO2_HUMAN	1.77067	1.41931		DFTPVC[+57.0]TTELGR	sp|P30041|PRDX6_HUMAN	1.69613	1.24401
ENQLEVLEVSWLHGLK	sp|P02750|A2GL_HUMAN	1.65021	0.934466		TGAQELLR	sp|P06396|GELS_HUMAN	1.60249	1.19382		GDATVFFILPNQGK	sp|P29622|KAIN_HUMAN	1.44851	1.46666		FVEGLPINDFSR	sp|P40925|MDHC_HUMAN	1.71409	0.834658		DLQNFLK	sp|P06702|S10A9_HUMAN	1.67635	1.8201		VDATAETDLAK	sp|P13667|PDIA4_HUMAN	1.75581	1.04726		FQPTLLTLPR	sp|P05155|IC1_HUMAN	1.61031	0.79169		FQPTLLTLPR	sp|P05155|IC1_HUMAN	1.86492	1.82317		LDVPQNLMFGK	sp|Q13740|CD166_HUMAN	1.75223	1.3491		EWFSETFQK	sp|P02654|APOC1_HUMAN	1.65673	1.56207
VNVDEVGGEALGR	sp|P68871|HBB_HUMAN	1.64465	0.909407		FQPTLLTLPR	sp|P05155|IC1_HUMAN	1.60109	1.02282		FEDENFILK	sp|P62937|PPIA_HUMAN	1.43528	2.0123		TLYLADTFPTNFR	sp|P05154|IPSP_HUMAN	1.70756	1.20832		VFC[+57.0]QPWQR	sp|P05156|CFAI_HUMAN	1.64986	2.29392		GIVEEC[+57.0]C[+57.0]FR	sp|P01344|IGF2_HUMAN	1.75276	1.06854		YTFVVPEDTR	sp|P33151|CADH5_HUMAN	1.60492	1.85075		ENQLEVLEVSWLHGLK	sp|P02750|A2GL_HUMAN	1.85998	1.91914		SITC[+57.0]IHGVWTQLPQC[+57.0]VAIDK	sp|P08603|CFAH_HUMAN	1.74932	1.50689		LEQGENVFLQATDK	sp|P02746|C1QB_HUMAN	1.63889	1.51824
VVEESELAR	sp|P02748|CO9_HUMAN	1.6305	0.620234		GALQNIIPASTGAAK	sp|P04406|G3P_HUMAN	1.58955	1.00825		LLETEC[+57.0]PQYIR	sp|P05109|S10A8_HUMAN	1.43518	1.48797		VIGSGC[+57.0]NLDSAR	sp|P07195|LDHB_HUMAN	1.69887	1.59287		YEDLYSNC[+57.0]K	sp|P54108|CRIS3_HUMAN	1.6495	0.859162		GMTNINDGLLR	sp|Q06033|ITIH3_HUMAN	1.73182	1.16323		VVEESELAR	sp|P02748|CO9_HUMAN	1.60356	0.812153		ELSEALGQIFDSQR	sp|Q08380|LG3BP_HUMAN	1.7948	1.67076		ESYSGVTLDPR	sp|P01031|CO5_HUMAN	1.71343	1.47461		LVYPSC[+57.0]EEK	sp|P36980|FHR2_HUMAN	1.61118	1.9045
EQFLDGDGWTSR	sp|P27797|CALR_HUMAN	1.60508	0.765954		YLTLNTESTR	sp|P06276|CHLE_HUMAN	1.57181	0.459907		VIPAC[+57.0]LPSPNYVVADR	sp|P00747|PLMN_HUMAN	1.43451	1.16066		ISVTQPDSIVGIVAVDK	sp|Q6YHK3|CD109_HUMAN	1.66106	1.15002		QEELC[+57.0]LAR	sp|P02753|RET4_HUMAN	1.64683	1.92859		YGIDWASGR	sp|O75636|FCN3_HUMAN	1.71446	1.29456		NWGLGGHAFC[+57.0]R	sp|P00748|FA12_HUMAN	1.5988	1.15889		DIC[+57.0]NDVLSLLEK	sp|P63104|1433Z_HUMAN	1.75228	2.34262		ILEFFGLK	sp|P07237|PDIA1_HUMAN	1.64688	1.33125		IALGGLLFPASNLR	sp|P04278|SHBG_HUMAN	1.60581	1.84492
YLTLNTESTR	sp|P06276|CHLE_HUMAN	1.59962	0.934034		SSALDMENFR	sp|P19823|ITIH2_HUMAN	1.57033	0.749011		TLYLADTFPTNFR	sp|P05154|IPSP_HUMAN	1.42823	1.07337		GMTNINDGLLR	sp|Q06033|ITIH3_HUMAN	1.64639	1.03173		WEAEPVYVQR	sp|P25311|ZA2G_HUMAN	1.64508	1.74066		ITLPDFTGDLR	sp|P18428|LBP_HUMAN	1.70486	1.27939		FEDENFILK	sp|P62937|PPIA_HUMAN	1.59064	1.48527		TLYLADTFPTNFR	sp|P05154|IPSP_HUMAN	1.70916	2.21208		DSGSYFC[+57.0]R	sp|P08637|FCG3A_HUMAN	1.60556	1.73295		DTGTYGFLLPER	sp|Q96IY4|CBPB2_HUMAN	1.56999	1.7128
YYLQGAK	sp|Q14624|ITIH4_HUMAN	1.59717	0.844428		TLVLLMGK	sp|P07737|PROF1_HUMAN	1.56289	0.708692		VEHSDLSFSK	sp|P61769|B2MG_HUMAN	1.41235	1.39743		SQVVAGTNYFIK	sp|P04080|CYTB_HUMAN	1.63518	0.855787		ISVTQPDSIVGIVAVDK	sp|Q6YHK3|CD109_HUMAN	1.61114	2.18341		VNVDEVGGEALGR	sp|P68871|HBB_HUMAN	1.69639	1.21184		ENQLEVLEVSWLHGLK	sp|P02750|A2GL_HUMAN	1.54087	1.1362		VIGSGC[+57.0]NLDSAR	sp|P07195|LDHB_HUMAN	1.69642	1.41686		DLQNFLK	sp|P06702|S10A9_HUMAN	1.60023	2.25454		AATVGSLAGQPLQER	sp|P02649|APOE_HUMAN	1.54471	1.16631
ELPSFLGK	sp|P26447|S10A4_HUMAN	1.57164	1.03026		LLVVYPWTQR	sp|P01579|IFNG_HUMAN	1.56242	1.37998		YLTLNTESTR	sp|P06276|CHLE_HUMAN	1.3946	2.08363		VVEESELAR	sp|P02748|CO9_HUMAN	1.62976	1.01303		EWFSETFQK	sp|P02654|APOC1_HUMAN	1.59174	2.04024		FQSVFTVTR	sp|P02747|C1QC_HUMAN	1.69481	0.890666		FAHYVVTSQVVNTANEAR	sp|P19827|ITIH1_HUMAN	1.51937	0.598963		TNQVNSGGVLLR	sp|P02747|C1QC_HUMAN	1.68478	1.58101		SGTLYSLTLYGLR	sp|P22105|TENX_HUMAN	1.54475	0.80864		AFLLTPR	sp|O95445|APOM_HUMAN	1.47143	1.14899
VEHSDLSFSK	sp|P61769|B2MG_HUMAN	1.57023	0.983377		IDQLEGDHQLIQEALIFDNK	sp|P12814|ACTN1_HUMAN	1.53068	1.7915		GDIGETGVPGAEGPR	sp|Q15848|ADIPO_HUMAN	1.38641	1.47501		LGNFPWQAFTSIHGR	sp|Q9NZP8|C1RL_HUMAN	1.62648	1.20995		LDIDSPPITAR	sp|P14618|KPYM_HUMAN	1.5678	2.06658		LEQGENVFLQATDK	sp|P02746|C1QB_HUMAN	1.68762	1.30354		LFWEPMK	sp|P22223|CADH3_HUMAN	1.49223	0.731309		LVGGDNLC[+57.0]SGR	sp|O43866|CD5L_HUMAN	1.64896	1.26047		LGNFPWQAFTSIHGR	sp|Q9NZP8|C1RL_HUMAN	1.52741	1.95037		VTLTC[+57.0]VAPLSGVDFQLR	sp|P04217|A1BG_HUMAN	1.4689	2.05487
SYYWIGIR	sp|P14151|LYAM1_HUMAN	1.5444	1.23687		GDIGETGVPGAEGPR	sp|Q15848|ADIPO_HUMAN	1.52709	0.998064		GLFIIDGK	sp|P32119|PRDX2_HUMAN	1.37781	0.906237		LDIDSPPITAR	sp|P14618|KPYM_HUMAN	1.62305	1.83632		FWIGLQR	sp|Q9NPY3|C1QR1_HUMAN	1.53706	3.33503		ELC[+57.0]LDPK	sp|P10145|IL8_HUMAN	1.65434	0.884538		VLEPTLK	sp|P02774|VTDB_HUMAN	1.48291	0.761162		HANAKPFEVPFLK	sp|Q9UKK9|NUDT5_HUMAN	1.63409	0.939468		SPYQLVLQHSR	sp|Q15582|BGH3_HUMAN	1.51234	1.81676		SLGFC[+57.0]DTTNK	sp|P02745|C1QA_HUMAN	1.45622	0.940341
SSALDMENFR	sp|P19823|ITIH2_HUMAN	1.51872	1.144		MFLSFPTTK	sp|P69905|HBA_HUMAN	1.52071	1.59506		IDQLEGDHQLIQEALIFDNK	sp|P12814|ACTN1_HUMAN	1.34669	1.57488		VFC[+57.0]QPWQR	sp|P05156|CFAI_HUMAN	1.60267	1.47269		ALSIGFETC[+57.0]R	sp|P16070|CD44_HUMAN	1.51533	2.3988		LFWEPMK	sp|P22223|CADH3_HUMAN	1.65153	1.37827		GIVEEC[+57.0]C[+57.0]FR	sp|P01344|IGF2_HUMAN	1.47817	0.587263		SQVVAGTNYFIK	sp|P04080|CYTB_HUMAN	1.61614	1.41509		DHNATSILQQLPLLSAMR	sp|Q8TDL5|BPIB1_HUMAN	1.50819	1.47734		GIVEEC[+57.0]C[+57.0]FR	sp|P01344|IGF2_HUMAN	1.45518	1.13758
FEDENFILK	sp|P62937|PPIA_HUMAN	1.51732	1.64755		FAHYVVTSQVVNTANEAR	sp|P19827|ITIH1_HUMAN	1.51077	0.684651		STDYGIFQINSR	sp|P61626|LYSC_HUMAN	1.31942	1.0188		DIC[+57.0]NDVLSLLEK	sp|P63104|1433Z_HUMAN	1.56407	1.73849		YGVSGYPTLK	sp|P30101|PDIA3_HUMAN	1.50157	2.45676		SLGFC[+57.0]DTTNK	sp|P02745|C1QA_HUMAN	1.63334	1.35827		DDLYVSDAFHK	sp|P01008|ANT3_HUMAN	1.469	0.495946		SLGFC[+57.0]DTTNK	sp|P02745|C1QA_HUMAN	1.59914	1.87001		LLETEC[+57.0]PQYIR	sp|P05109|S10A8_HUMAN	1.46066	2.11111		ISASAEELR	sp|P06727|APOA4_HUMAN	1.44883	1.21366
FQPTLLTLPR	sp|P05155|IC1_HUMAN	1.49342	0.913331		VNVDEVGGEALGR	sp|P68871|HBB_HUMAN	1.49173	1.68382		LVGGDNLC[+57.0]SGR	sp|O43866|CD5L_HUMAN	1.3181	1.50067		YYLQGAK	sp|Q14624|ITIH4_HUMAN	1.55492	1.1429		AVYEAVLR	sp|P12955|PEPD_HUMAN	1.48198	1.23032		VEHSDLSFSK	sp|P61769|B2MG_HUMAN	1.62996	1.10673		ESYSGVTLDPR	sp|P01031|CO5_HUMAN	1.45952	1.19083		ISVTQPDSIVGIVAVDK	sp|Q6YHK3|CD109_HUMAN	1.59228	1.47568		DLHLSDVFLK	sp|P13671|CO6_HUMAN	1.45726	1.65822		YLTLNTESTR	sp|P06276|CHLE_HUMAN	1.43229	2.03228
FAHYVVTSQVVNTANEAR	sp|P19827|ITIH1_HUMAN	1.49112	0.574787		FEDENFILK	sp|P62937|PPIA_HUMAN	1.47666	1.04174		EWFSETFQK	sp|P02654|APOC1_HUMAN	1.31748	0.685692		SSALDMENFR	sp|P19823|ITIH2_HUMAN	1.55458	1.35573		TLVLLMGK	sp|P07737|PROF1_HUMAN	1.47742	2.28201		LLVVYPWTQR	sp|P01579|IFNG_HUMAN	1.61628	1.60927		VFC[+57.0]QPWQR	sp|P05156|CFAI_HUMAN	1.42434	1.34229		GDATVFFILPNQGK	sp|P29622|KAIN_HUMAN	1.58776	1.98721		DFC[+57.0]GGVIIR	sp|P22891|PROZ_HUMAN	1.446	2.01363		FWIGLQR	sp|Q9NPY3|C1QR1_HUMAN	1.42576	1.33131
DDLYVSDAFHK	sp|P01008|ANT3_HUMAN	1.48363	0.655152		SLLQPNK	sp|P07357|CO8A_HUMAN	1.46996	2.68531		ASSIIDELFQDR	sp|P10909|CLUS_HUMAN	1.31108	1.55009		ELPSFLGK	sp|P26447|S10A4_HUMAN	1.54468	1.78274		GDTYPAELYITGSILR	sp|P05160|F13B_HUMAN	1.46429	2.51581		LPTDSELAPR	sp|P49908|SEPP1_HUMAN	1.60391	1.31995		DIC[+57.0]NDVLSLLEK	sp|P63104|1433Z_HUMAN	1.41556	1.24899		QFPILLDFK	sp|P05546|HEP2_HUMAN	1.56798	1.53054		TFVLNFIK	sp|P04070|PROC_HUMAN	1.43005	1.50896		DSALSWEYC[+57.0]R	sp|Q04756|HGFA_HUMAN	1.42295	1.43638
GDATVFFILPNQGK	sp|P29622|KAIN_HUMAN	1.48192	0.767129		AVYEAVLR	sp|P12955|PEPD_HUMAN	1.46319	1.78353		NLPATDPLQR	sp|Q16610|ECM1_HUMAN	1.29924	1.65281		NLPATDPLQR	sp|Q16610|ECM1_HUMAN	1.51609	1.64571		LIANTLC[+57.0]NSR	sp|Q14520|HABP2_HUMAN	1.45375	1.41124		MINLSVPDTIDER	sp|P13796|PLSL_HUMAN	1.58612	1.97429		GDATVFFILPNQGK	sp|P29622|KAIN_HUMAN	1.39619	0.895428		TFHEASEDC[+57.0]ISR	sp|P05452|TETN_HUMAN	1.53642	2.16627		DVGVVC[+57.0]SR	sp|Q86VB7|C163A_HUMAN	1.36846	1.26835		GLGELQELYLK	sp|P07359|GP1BA_HUMAN	1.41787	1.42452
GIVEEC[+57.0]C[+57.0]FR	sp|P01344|IGF2_HUMAN	1.47854	1.46072		DIC[+57.0]NDVLSLLEK	sp|P63104|1433Z_HUMAN	1.46053	1.04287		LEQGENVFLQATDK	sp|P02746|C1QB_HUMAN	1.29511	1.12708		DVGVVC[+57.0]SR	sp|Q86VB7|C163A_HUMAN	1.49502	0.885681		FEDENFILK	sp|P62937|PPIA_HUMAN	1.44829	2.02826		AATVGSLAGQPLQER	sp|P02649|APOE_HUMAN	1.56384	1.81274		YYLQGAK	sp|Q14624|ITIH4_HUMAN	1.35309	0.763706		ASSIIDELFQDR	sp|P10909|CLUS_HUMAN	1.51512	1.31523		ALSIGFETC[+57.0]R	sp|P16070|CD44_HUMAN	1.36301	1.21384		DLHLSDVFLK	sp|P13671|CO6_HUMAN	1.38256	1.44597
VVDVLDSIK	sp|P00918|CAH2_HUMAN	1.47116	1.00874		LLETEC[+57.0]PQYIR	sp|P05109|S10A8_HUMAN	1.45117	1.16075		SYYWIGIR	sp|P14151|LYAM1_HUMAN	1.27752	1.31446		MINLSVPDTIDER	sp|P13796|PLSL_HUMAN	1.48333	1.53208		MTLDDFR	sp|P35527|K1C9_HUMAN	1.44222	2.06065		ASSIIDELFQDR	sp|P10909|CLUS_HUMAN	1.55227	1.3841		ISVTQPDSIVGIVAVDK	sp|Q6YHK3|CD109_HUMAN	1.31781	1.05483		SPYQLVLQHSR	sp|Q15582|BGH3_HUMAN	1.50518	2.09231		EDAVSAAFK	sp|P51884|LUM_HUMAN	1.34538	1.16292		STDYGIFQINSR	sp|P61626|LYSC_HUMAN	1.35467	1.60189
AC[+57.0]ANPAAGSVILLENLR	sp|P00558|PGK1_HUMAN	1.45793	1.76289		EQFLDGDGWTSR	sp|P27797|CALR_HUMAN	1.44068	0.984409		MFLSFPTTK	sp|P69905|HBA_HUMAN	1.26161	1.39021		LLSGPYFWSLPSR	sp|P98160|PGBM_HUMAN	1.43776	1.62054		YNPVVIDFEMQPIHEVLR	sp|P07357|CO8A_HUMAN	1.43712	1.47848		YLTLNTESTR	sp|P06276|CHLE_HUMAN	1.54435	1.48439		VEHSDLSFSK	sp|P61769|B2MG_HUMAN	1.30568	1.26383		LFWEPMK	sp|P22223|CADH3_HUMAN	1.49081	1.65911		MTLDDFR	sp|P35527|K1C9_HUMAN	1.32501	1.56876		NALALFVLPK	sp|P05543|THBG_HUMAN	1.3494	1.19932
LPTDSELAPR	sp|P49908|SEPP1_HUMAN	1.43906	1.22648		MEIQEMQLK	sp|P67936|TPM4_HUMAN	1.43635	1.3184		NWGLGGHAFC[+57.0]R	sp|P00748|FA12_HUMAN	1.25544	1.36418		DGLILTSR	sp|Q99497|PARK7_HUMAN	1.41445	2.20938		LVYPSC[+57.0]EEK	sp|P36980|FHR2_HUMAN	1.42686	2.19955		EDAVSAAFK	sp|P51884|LUM_HUMAN	1.5282	1.80453		LC[+57.0]QDLGPGAFR	sp|P08697|A2AP_HUMAN	1.30316	1.00005		GALQNIIPASTGAAK	sp|P04406|G3P_HUMAN	1.45886	1.28033		ISASAEELR	sp|P06727|APOA4_HUMAN	1.29774	1.90199		DSGSYFC[+57.0]R	sp|P08637|FCG3A_HUMAN	1.34397	2.10319
SEAAC[+57.0]LAAGPGIR	sp|O75882|ATRN_HUMAN	1.42551	0.527015		VEHSDLSFSK	sp|P61769|B2MG_HUMAN	1.42707	2.34576		YYLQGAK	sp|Q14624|ITIH4_HUMAN	1.24992	0.855819		SPQELLC[+57.0]GASLISDR	sp|P00734|THRB_HUMAN	1.40361	1.6149		TFVLNFIK	sp|P04070|PROC_HUMAN	1.41202	2.15706		SYYWIGIR	sp|P14151|LYAM1_HUMAN	1.52384	1.57007		GTYIPVPIVSELQSGK	sp|P00488|F13A_HUMAN	1.2987	0.281756		YGIDWASGR	sp|O75636|FCN3_HUMAN	1.45265	1.13064		MINLSVPDTIDER	sp|P13796|PLSL_HUMAN	1.27261	2.084		MFLSFPTTK	sp|P69905|HBA_HUMAN	1.32	2.0331
LEQGENVFLQATDK	sp|P02746|C1QB_HUMAN	1.41993	0.682998		AC[+57.0]ANPAAGSVILLENLR	sp|P00558|PGK1_HUMAN	1.42654	0.738202		LC[+57.0]QDLGPGAFR	sp|P08697|A2AP_HUMAN	1.24957	1.32236		LC[+57.0]QDLGPGAFR	sp|P08697|A2AP_HUMAN	1.39172	1.18652		GQVVPALNEK	sp|P22792|CPN2_HUMAN	1.40642	2.11802		YTFVVPEDTR	sp|P33151|CADH5_HUMAN	1.51151	0.898897		LPTDSELAPR	sp|P49908|SEPP1_HUMAN	1.29866	0.566454		VVEESELAR	sp|P02748|CO9_HUMAN	1.44171	2.70011		VFC[+57.0]QPWQR	sp|P05156|CFAI_HUMAN	1.26377	1.60075		LFWEPMK	sp|P22223|CADH3_HUMAN	1.31559	1.52425
GLFIIDGK	sp|P32119|PRDX2_HUMAN	1.41552	1.1058		YYLQGAK	sp|Q14624|ITIH4_HUMAN	1.41555	1.05316		MINLSVPDTIDER	sp|P13796|PLSL_HUMAN	1.24912	0.97449		SLFTDLVAEK	sp|P20742|PZP_HUMAN	1.38361	2.16266		FQSVFTVTR	sp|P02747|C1QC_HUMAN	1.38986	2.48729		SLLQPNK	sp|P07357|CO8A_HUMAN	1.46474	1.82183		VIGSGC[+57.0]NLDSAR	sp|P07195|LDHB_HUMAN	1.29808	0.774999		GTYIPVPIVSELQSGK	sp|P00488|F13A_HUMAN	1.4274	1.15707		ITLPDFTGDLR	sp|P18428|LBP_HUMAN	1.25191	2.49107		TGAQELLR	sp|P06396|GELS_HUMAN	1.31024	1.67492
GALQNIIPASTGAAK	sp|P04406|G3P_HUMAN	1.39794	1.88026		LPTDSELAPR	sp|P49908|SEPP1_HUMAN	1.4064	1.23678		GTYIPVPIVSELQSGK	sp|P00488|F13A_HUMAN	1.23271	0.837195		YGVSGYPTLK	sp|P30101|PDIA3_HUMAN	1.37527	1.7901		DIC[+57.0]NDVLSLLEK	sp|P63104|1433Z_HUMAN	1.38248	1.90671		GLGELQELYLK	sp|P07359|GP1BA_HUMAN	1.45966	1.32008		GALQNIIPASTGAAK	sp|P04406|G3P_HUMAN	1.29791	1.7712		DTGTYGFLLPER	sp|Q96IY4|CBPB2_HUMAN	1.42737	1.44567		VGSPNAAVLWLWSSHNR	sp|O00391|QSOX1_HUMAN	1.25051	1.79436		GMTNINDGLLR	sp|Q06033|ITIH3_HUMAN	1.29707	1.2839
TNQVNSGGVLLR	sp|P02747|C1QC_HUMAN	1.3631	0.451911		LEQGENVFLQATDK	sp|P02746|C1QB_HUMAN	1.40084	0.295732		FVEGLPINDFSR	sp|P40925|MDHC_HUMAN	1.23148	0.924031		YTFVVPEDTR	sp|P33151|CADH5_HUMAN	1.33625	1.76487		LSSGLVTAALYGR	sp|P43251|BTD_HUMAN	1.38151	1.40082		VQLTGEPVPMAR	sp|P15151|PVR_HUMAN	1.42558	1.9617		LGNFPWQAFTSIHGR	sp|Q9NZP8|C1RL_HUMAN	1.2525	0.948933		GDIGETGVPGAEGPR	sp|Q15848|ADIPO_HUMAN	1.38539	1.8305		YYLQGAK	sp|Q14624|ITIH4_HUMAN	1.24363	2.7733		FQSVFTVTR	sp|P02747|C1QC_HUMAN	1.29029	1.24121
NWGLGGHAFC[+57.0]R	sp|P00748|FA12_HUMAN	1.35919	0.901826		VVEESELAR	sp|P02748|CO9_HUMAN	1.38818	1.03102		FEDGVLDPDYPR	sp|P04004|VTNC_HUMAN	1.22605	1.13822		GALQNIIPASTGAAK	sp|P04406|G3P_HUMAN	1.3294	2.15252		LVGGDNLC[+57.0]SGR	sp|O43866|CD5L_HUMAN	1.3689	1.57014		ALSIGFETC[+57.0]R	sp|P16070|CD44_HUMAN	1.40404	1.31272		TGAQELLR	sp|P06396|GELS_HUMAN	1.22891	1.29232		SSALDMENFR	sp|P19823|ITIH2_HUMAN	1.37558	2.0386		TFHEASEDC[+57.0]ISR	sp|P05452|TETN_HUMAN	1.22926	1.08382		LLVVYPWTQR	sp|P01579|IFNG_HUMAN	1.28002	2.02713
EDAVSAAFK	sp|P51884|LUM_HUMAN	1.35567	1.04501		SITC[+57.0]IHGVWTQLPQC[+57.0]VAIDK	sp|P08603|CFAH_HUMAN	1.38213	1.76078		LLSGPYFWSLPSR	sp|P98160|PGBM_HUMAN	1.22269	1.57531		GDTYPAELYITGSILR	sp|P05160|F13B_HUMAN	1.32606	2.00162		SEAAC[+57.0]LAAGPGIR	sp|O75882|ATRN_HUMAN	1.36334	2.86701		LVYPSC[+57.0]EEK	sp|P36980|FHR2_HUMAN	1.36792	1.70089		AYVPIAQVK	sp|Q14956|GPNMB_HUMAN	1.22784	1.26846		FEDENFILK	sp|P62937|PPIA_HUMAN	1.37134	1.00372		QEELC[+57.0]LAR	sp|P02753|RET4_HUMAN	1.22888	1.62794		YGVSGYPTLK	sp|P30101|PDIA3_HUMAN	1.27349	1.81993
LC[+57.0]QDLGPGAFR	sp|P08697|A2AP_HUMAN	1.35557	0.977722		VTLTC[+57.0]VAPLSGVDFQLR	sp|P04217|A1BG_HUMAN	1.37227	1.25569		EDVYVVGTVLR	sp|P04003|C4BPA_HUMAN	1.22196	1.25081		SITC[+57.0]IHGVWTQLPQC[+57.0]VAIDK	sp|P08603|CFAH_HUMAN	1.32296	1.58362		SSALDMENFR	sp|P19823|ITIH2_HUMAN	1.36181	2.84335		VTLTC[+57.0]VAPLSGVDFQLR	sp|P04217|A1BG_HUMAN	1.35012	2.48092		SYYWIGIR	sp|P14151|LYAM1_HUMAN	1.22596	1.02087		LPTDSELAPR	sp|P49908|SEPP1_HUMAN	1.3698	1.65571		TNQVNSGGVLLR	sp|P02747|C1QC_HUMAN	1.22401	1.73234		VNVDEVGGEALGR	sp|P68871|HBB_HUMAN	1.26096	2.05966
AVYEAVLR	sp|P12955|PEPD_HUMAN	1.34938	0.601167		DLHLSDVFLK	sp|P13671|CO6_HUMAN	1.37097	1.7619		ESYNVQLQLPAR	sp|Q14112|NID2_HUMAN	1.22062	1.43429		HANAKPFEVPFLK	sp|Q9UKK9|NUDT5_HUMAN	1.29756	1.14693		GDATVFFILPNQGK	sp|P29622|KAIN_HUMAN	1.34902	1.25385		YGVSGYPTLK	sp|P30101|PDIA3_HUMAN	1.34413	1.67851		AFLLTPR	sp|O95445|APOM_HUMAN	1.2107	0.967355		YYLQGAK	sp|Q14624|ITIH4_HUMAN	1.31936	0.877282		ELC[+57.0]LDPK	sp|P10145|IL8_HUMAN	1.22354	1.66583		SYYWIGIR	sp|P14151|LYAM1_HUMAN	1.25271	1.01278
DIC[+57.0]NDVLSLLEK	sp|P63104|1433Z_HUMAN	1.33265	1.89489		GQVVPALNEK	sp|P22792|CPN2_HUMAN	1.36669	0.892182		DLQNFLK	sp|P06702|S10A9_HUMAN	1.21445	1.72139		TLVLLMGK	sp|P07737|PROF1_HUMAN	1.29391	2.44922		VIGSGC[+57.0]NLDSAR	sp|P07195|LDHB_HUMAN	1.34062	2.73996		ETLLQDFR	sp|P02760|AMBP_HUMAN	1.34391	1.07333		LVYPSC[+57.0]EEK	sp|P36980|FHR2_HUMAN	1.19457	1.13952		QEELC[+57.0]LAR	sp|P02753|RET4_HUMAN	1.31834	0.913923		HYGGLTGLNK	sp|P18669|PGAM1_HUMAN	1.22133	2.10538		FALLGDFFR	sp|P49913|CAMP_HUMAN	1.23189	1.24688
LFWEPMK	sp|P22223|CADH3_HUMAN	1.32196	1.08356		DLQNFLK	sp|P06702|S10A9_HUMAN	1.34343	1.31725		ILEFFGLK	sp|P07237|PDIA1_HUMAN	1.19477	1.11646		QFPILLDFK	sp|P05546|HEP2_HUMAN	1.29357	1.85208		SPYQLVLQHSR	sp|Q15582|BGH3_HUMAN	1.33756	1.38808		ALEQDLPVNIK	sp|Q96KN2|CNDP1_HUMAN	1.33873	1.51234		TFVLNFIK	sp|P04070|PROC_HUMAN	1.19226	0.784667		IDQLEGDHQLIQEALIFDNK	sp|P12814|ACTN1_HUMAN	1.31415	0.854018		SC[+57.0]EPAVPFPC[+57.0]GR	sp|P00740|FA9_HUMAN	1.20406	1.52519		YGQTIRPIC[+57.0]LPC[+57.0]TEGTTR	sp|P00751|CFAB_HUMAN	1.21584	0.965046
SLGFC[+57.0]DTTNK	sp|P02745|C1QA_HUMAN	1.30282	0.906882		ALEQDLPVNIK	sp|Q96KN2|CNDP1_HUMAN	1.34107	1.21192		DLHLSDVFLK	sp|P13671|CO6_HUMAN	1.18508	1.53419		VVDVLDSIK	sp|P00918|CAH2_HUMAN	1.26433	1.50433		STDYGIFQINSR	sp|P61626|LYSC_HUMAN	1.3066	3.03811		VLMSVLNDNSR	sp|P06681|CO2_HUMAN	1.33682	1.40739		IALGGLLFPASNLR	sp|P04278|SHBG_HUMAN	1.18049	1.48149		SEAAC[+57.0]LAAGPGIR	sp|O75882|ATRN_HUMAN	1.30045	0.944551		TLYLADTFPTNFR	sp|P05154|IPSP_HUMAN	1.1646	1.64779		WEAEPVYVQR	sp|P25311|ZA2G_HUMAN	1.21476	1.47955
YYIAASYVK	sp|Q92820|GGH_HUMAN	1.30165	1.59817		ISASAEELR	sp|P06727|APOA4_HUMAN	1.33358	0.771342		MNTVIAALSR	sp|P08185|CBG_HUMAN	1.17691	0.650936		QEELC[+57.0]LAR	sp|P02753|RET4_HUMAN	1.2606	1.73371		VGEYSLYIGR	sp|P02743|SAMP_HUMAN	1.29129	2.58587		GLFIIDGK	sp|P32119|PRDX2_HUMAN	1.33186	2.28386		DTGTYGFLLPER	sp|Q96IY4|CBPB2_HUMAN	1.16629	1.47681		DDLYVSDAFHK	sp|P01008|ANT3_HUMAN	1.29505	0.852852		FEDENFILK	sp|P62937|PPIA_HUMAN	1.14865	1.07279		ITLPDFTGDLR	sp|P18428|LBP_HUMAN	1.18958	1.63285
TLVLLMGK	sp|P07737|PROF1_HUMAN	1.27876	1.82633		GMTNINDGLLR	sp|Q06033|ITIH3_HUMAN	1.3322	0.785096		LIANTLC[+57.0]NSR	sp|Q14520|HABP2_HUMAN	1.17494	1.03305		VDATAETDLAK	sp|P13667|PDIA4_HUMAN	1.25562	1.39488		LINDYVK	sp|P01011|AACT_HUMAN	1.27898	2.87778		WEAEPVYVQR	sp|P25311|ZA2G_HUMAN	1.33124	1.55231		SC[+57.0]EPAVPFPC[+57.0]GR	sp|P00740|FA9_HUMAN	1.14217	1.5926		VTLTC[+57.0]VAPLSGVDFQLR	sp|P04217|A1BG_HUMAN	1.29232	2.01632		FGSSLITVR	sp|P80108|PHLD_HUMAN	1.14593	1.49456		DLFHC[+57.0]VSFTLPR	sp|P20742|PZP_HUMAN	1.18933	1.89311
DGLILTSR	sp|Q99497|PARK7_HUMAN	1.27734	1.00478		SC[+57.0]EPAVPFPC[+57.0]GR	sp|P00740|FA9_HUMAN	1.31416	1.5067		SPQELLC[+57.0]GASLISDR	sp|P00734|THRB_HUMAN	1.17192	1.14557		MFLSFPTTK	sp|P69905|HBA_HUMAN	1.24142	1.67929		MEIQEMQLK	sp|P67936|TPM4_HUMAN	1.27415	1.42281		STDYGIFQINSR	sp|P61626|LYSC_HUMAN	1.32877	1.86795		YGIDWASGR	sp|O75636|FCN3_HUMAN	1.13944	0.955		FGSSLITVR	sp|P80108|PHLD_HUMAN	1.24338	1.03746		LIVHNGYC[+57.0]DGR	sp|P02753|RET4_HUMAN	1.1451	1.01741		VGSPNAAVLWLWSSHNR	sp|O00391|QSOX1_HUMAN	1.17525	1.21379
SC[+57.0]EPAVPFPC[+57.0]GR	sp|P00740|FA9_HUMAN	1.26543	1.39812		ISVTQPDSIVGIVAVDK	sp|Q6YHK3|CD109_HUMAN	1.30251	1.40206		GIVEEC[+57.0]C[+57.0]FR	sp|P01344|IGF2_HUMAN	1.16733	1.11364		NALALFVLPK	sp|P05543|THBG_HUMAN	1.20547	1.3399		DLHLSDVFLK	sp|P13671|CO6_HUMAN	1.27119	2.64263		FVEGLPINDFSR	sp|P40925|MDHC_HUMAN	1.31914	1.63039		SEAAC[+57.0]LAAGPGIR	sp|O75882|ATRN_HUMAN	1.13436	1.04172		DSALSWEYC[+57.0]R	sp|Q04756|HGFA_HUMAN	1.23587	1.80806		DFTPVC[+57.0]TTELGR	sp|P30041|PRDX6_HUMAN	1.13454	1.48772		VDATAETDLAK	sp|P13667|PDIA4_HUMAN	1.16383	0.541196
MNTVIAALSR	sp|P08185|CBG_HUMAN	1.26499	0.80196		VLMSVLNDNSR	sp|P06681|CO2_HUMAN	1.30143	0.862397		FGQTPVQER	sp|O95497|VNN1_HUMAN	1.16178	1.77459		LIVHNGYC[+57.0]DGR	sp|P02753|RET4_HUMAN	1.20372	1.6766		FLDQGLDDNYC[+57.0]R	sp|P26927|HGFL_HUMAN	1.27027	2.06463		EDVYVVGTVLR	sp|P04003|C4BPA_HUMAN	1.31824	2.00722		SQVVAGTNYFIK	sp|P04080|CYTB_HUMAN	1.13323	0.981988		LIVHNGYC[+57.0]DGR	sp|P02753|RET4_HUMAN	1.22135	2.13657		TGAQELLR	sp|P06396|GELS_HUMAN	1.13383	1.58301		YGIDWASGR	sp|O75636|FCN3_HUMAN	1.15694	1.19332
LVYPSC[+57.0]EEK	sp|P36980|FHR2_HUMAN	1.26021	1.43964		IETISHEDLQR	sp|P07225|PROS_HUMAN	1.29745	1.83841		ELPSFLGK	sp|P26447|S10A4_HUMAN	1.14944	1.3703		LLVVYPWTQR	sp|P01579|IFNG_HUMAN	1.19741	2.04311		HANAKPFEVPFLK	sp|Q9UKK9|NUDT5_HUMAN	1.26161	1.43433		FAHYVVTSQVVNTANEAR	sp|P19827|ITIH1_HUMAN	1.31632	1.73531		LIVHNGYC[+57.0]DGR	sp|P02753|RET4_HUMAN	1.13133	1.18119		IAPQLSTEELVSLGEK	sp|P43652|AFAM_HUMAN	1.18254	2.25149		AC[+57.0]ANPAAGSVILLENLR	sp|P00558|PGK1_HUMAN	1.13127	1.78993		VIPAC[+57.0]LPSPNYVVADR	sp|P00747|PLMN_HUMAN	1.14863	1.68644
GQVVPALNEK	sp|P22792|CPN2_HUMAN	1.22919	1.34527		LFWEPMK	sp|P22223|CADH3_HUMAN	1.28271	0.778869		LLVVYPWTQR	sp|P01579|IFNG_HUMAN	1.14634	1.58077		VQLTGEPVPMAR	sp|P15151|PVR_HUMAN	1.19218	1.65263		ISASAEELR	sp|P06727|APOA4_HUMAN	1.25573	2.26386		YGTC[+57.0]IYQGR	sp|P59665|DEF1_HUMAN	1.28673	1.37721		LEQGENVFLQATDK	sp|P02746|C1QB_HUMAN	1.13089	1.18989		LEQGENVFLQATDK	sp|P02746|C1QB_HUMAN	1.1813	2.07385		SEAAC[+57.0]LAAGPGIR	sp|O75882|ATRN_HUMAN	1.11477	2.28677		FQPTLLTLPR	sp|P05155|IC1_HUMAN	1.14685	2.1661
ALEQDLPVNIK	sp|Q96KN2|CNDP1_HUMAN	1.21183	1.13727		FVEGLPINDFSR	sp|P40925|MDHC_HUMAN	1.27973	1.20908		VNVDEVGGEALGR	sp|P68871|HBB_HUMAN	1.10781	1.47438		SEAAC[+57.0]LAAGPGIR	sp|O75882|ATRN_HUMAN	1.18181	2.23317		IALGGLLFPASNLR	sp|P04278|SHBG_HUMAN	1.23526	1.42797		LINDYVK	sp|P01011|AACT_HUMAN	1.27508	1.666		TEVIPPLIENR	sp|P04114|APOB_HUMAN	1.12332	0.60216		VLEPTLK	sp|P02774|VTDB_HUMAN	1.16638	2.06637		GTYIPVPIVSELQSGK	sp|P00488|F13A_HUMAN	1.09263	1.97876		LIANTLC[+57.0]NSR	sp|Q14520|HABP2_HUMAN	1.14405	1.03793
ELC[+57.0]LDPK	sp|P10145|IL8_HUMAN	1.21124	1.05097		SQVVAGTNYFIK	sp|P04080|CYTB_HUMAN	1.27464	0.809493		VVEESELAR	sp|P02748|CO9_HUMAN	1.10253	0.765134		ESYSGVTLDPR	sp|P01031|CO5_HUMAN	1.17884	1.73614		SYYWIGIR	sp|P14151|LYAM1_HUMAN	1.23454	2.78159		SC[+57.0]EPAVPFPC[+57.0]GR	sp|P00740|FA9_HUMAN	1.26539	1.25755		SSALDMENFR	sp|P19823|ITIH2_HUMAN	1.11013	0.617525		DSGSYFC[+57.0]R	sp|P08637|FCG3A_HUMAN	1.16557	2.2415		VVEESELAR	sp|P02748|CO9_HUMAN	1.08941	2.21772		FGQTPVQER	sp|O95497|VNN1_HUMAN	1.09358	2.17237
YSSLAEAASK	sp|P00915|CAH1_HUMAN	1.20944	1.56157		MTLDDFR	sp|P35527|K1C9_HUMAN	1.27317	1.60588		TFVLNFIK	sp|P04070|PROC_HUMAN	1.09141	0.807089		MEIQEMQLK	sp|P67936|TPM4_HUMAN	1.17182	2.84268		VQLTGEPVPMAR	sp|P15151|PVR_HUMAN	1.22395	2.02061		FQPTLLTLPR	sp|P05155|IC1_HUMAN	1.25594	2.33026		GFFADYEIPNLQK	sp|Q10588|BST1_HUMAN	1.10415	1.62324		EDVYVVGTVLR	sp|P04003|C4BPA_HUMAN	1.14362	2.16706		YGTC[+57.0]IYQGR	sp|P59665|DEF1_HUMAN	1.0893	1.14481		AVYEAVLR	sp|P12955|PEPD_HUMAN	1.09143	0.833911
VLMSVLNDNSR	sp|P06681|CO2_HUMAN	1.19594	1.25207		GDATVFFILPNQGK	sp|P29622|KAIN_HUMAN	1.26972	0.511379		IYLSDSLTGK	sp|Q7Z7G0|TARSH_HUMAN	1.08962	1.16203		GLFIIDGK	sp|P32119|PRDX2_HUMAN	1.17028	1.51762		GMTNINDGLLR	sp|Q06033|ITIH3_HUMAN	1.22116	2.12351		EWFSETFQK	sp|P02654|APOC1_HUMAN	1.24429	2.01417		QEELC[+57.0]LAR	sp|P02753|RET4_HUMAN	1.09075	0.839027		LSSGLVTAALYGR	sp|P43251|BTD_HUMAN	1.14065	1.89573		YGQTIRPIC[+57.0]LPC[+57.0]TEGTTR	sp|P00751|CFAB_HUMAN	1.08881	1.66543		SGTLYSLTLYGLR	sp|P22105|TENX_HUMAN	1.08187	0.842627
ASSIIDELFQDR	sp|P10909|CLUS_HUMAN	1.18313	1.27751		ELC[+57.0]LDPK	sp|P10145|IL8_HUMAN	1.25356	0.94293		TFHEASEDC[+57.0]ISR	sp|P05452|TETN_HUMAN	1.08674	1.60539		AC[+57.0]ANPAAGSVILLENLR	sp|P00558|PGK1_HUMAN	1.14621	2.04944		GLFIIDGK	sp|P32119|PRDX2_HUMAN	1.21358	2.24062		DVGVVC[+57.0]SR	sp|Q86VB7|C163A_HUMAN	1.21635	1.41225		MFLSFPTTK	sp|P69905|HBA_HUMAN	1.07799	1.48112		ISASAEELR	sp|P06727|APOA4_HUMAN	1.13184	1.45102		YGIDWASGR	sp|O75636|FCN3_HUMAN	1.08523	1.40598		EDAVSAAFK	sp|P51884|LUM_HUMAN	1.07675	1.05954
LINDYVK	sp|P01011|AACT_HUMAN	1.16554	1.50431		YYIAASYVK	sp|Q92820|GGH_HUMAN	1.24133	3.1562		YSSLAEAASK	sp|P00915|CAH1_HUMAN	1.08611	1.37866		FMQAVTGWK	sp|P01019|ANGT_HUMAN	1.13263	1.7283		IDQLEGDHQLIQEALIFDNK	sp|P12814|ACTN1_HUMAN	1.17814	3.36549		NALALFVLPK	sp|P05543|THBG_HUMAN	1.20318	0.760381		LLVVYPWTQR	sp|P01579|IFNG_HUMAN	1.06254	1.42759		YYIAASYVK	sp|Q92820|GGH_HUMAN	1.12682	1.13822		FMQAVTGWK	sp|P01019|ANGT_HUMAN	1.08016	1.51761		ESYSGVTLDPR	sp|P01031|CO5_HUMAN	1.0629	1.47041
STDYGIFQINSR	sp|P61626|LYSC_HUMAN	1.1583	0.582088		DFC[+57.0]GGVIIR	sp|P22891|PROZ_HUMAN	1.22207	1.89105		VTLTC[+57.0]VAPLSGVDFQLR	sp|P04217|A1BG_HUMAN	1.07823	0.963109		IAPQLSTEELVSLGEK	sp|P43652|AFAM_HUMAN	1.12604	1.54843		LEQGENVFLQATDK	sp|P02746|C1QB_HUMAN	1.17575	1.50291		VVDVLDSIK	sp|P00918|CAH2_HUMAN	1.17015	1.82253		STDYGIFQINSR	sp|P61626|LYSC_HUMAN	1.06214	0.960991		GQVVPALNEK	sp|P22792|CPN2_HUMAN	1.12516	2.57789		ELPSFLGK	sp|P26447|S10A4_HUMAN	1.06699	1.43668		LPTDSELAPR	sp|P49908|SEPP1_HUMAN	1.0362	1.94937
ETLLQDFR	sp|P02760|AMBP_HUMAN	1.15471	1.17194		DVGVVC[+57.0]SR	sp|Q86VB7|C163A_HUMAN	1.21239	0.785715		AIFYMNNPSR	sp|Q9UGM5|FETUB_HUMAN	1.07792	0.986477		TNQVNSGGVLLR	sp|P02747|C1QC_HUMAN	1.11792	1.98375		VDATAETDLAK	sp|P13667|PDIA4_HUMAN	1.17086	2.29194		SITC[+57.0]IHGVWTQLPQC[+57.0]VAIDK	sp|P08603|CFAH_HUMAN	1.15402	2.18538		QFPILLDFK	sp|P05546|HEP2_HUMAN	1.05824	1.06247		GLGELQELYLK	sp|P07359|GP1BA_HUMAN	1.11409	1.56002		DGLILTSR	sp|Q99497|PARK7_HUMAN	1.06415	1.95548		ILEFFGLK	sp|P07237|PDIA1_HUMAN	1.03467	1.30281
GFFADYEIPNLQK	sp|Q10588|BST1_HUMAN	1.15277	0.741856		QEELC[+57.0]LAR	sp|P02753|RET4_HUMAN	1.2112	1.38541		GFFADYEIPNLQK	sp|Q10588|BST1_HUMAN	1.07181	0.956893		IPSETLNR	sp|Q15582|BGH3_HUMAN	1.11005	2.37864		YYIAASYVK	sp|Q92820|GGH_HUMAN	1.16941	1.34931		YSSLAEAASK	sp|P00915|CAH1_HUMAN	1.11479	2.50816		EWFSETFQK	sp|P02654|APOC1_HUMAN	1.05477	0.959327		TGAQELLR	sp|P06396|GELS_HUMAN	1.11134	1.04681		LC[+57.0]QDLGPGAFR	sp|P08697|A2AP_HUMAN	1.04028	2.00482		QLYGDTGVLGR	sp|P07360|CO8G_HUMAN	1.03187	0.695668
MEIQEMQLK	sp|P67936|TPM4_HUMAN	1.14063	2.15905		ELPSFLGK	sp|P26447|S10A4_HUMAN	1.20188	1.33645		LINDYVK	sp|P01011|AACT_HUMAN	1.07018	0.936557		YGQTIRPIC[+57.0]LPC[+57.0]TEGTTR	sp|P00751|CFAB_HUMAN	1.10821	1.29914		ENQLEVLEVSWLHGLK	sp|P02750|A2GL_HUMAN	1.12732	1.23402		TFVLNFIK	sp|P04070|PROC_HUMAN	1.10787	1.67562		GLGELQELYLK	sp|P07359|GP1BA_HUMAN	1.05177	0.824677		TLVLLMGK	sp|P07737|PROF1_HUMAN	1.10472	1.89317		VVDVLDSIK	sp|P00918|CAH2_HUMAN	1.03585	1.88803		GFFADYEIPNLQK	sp|Q10588|BST1_HUMAN	1.02591	2.01149
VLEPTLK	sp|P02774|VTDB_HUMAN	1.13466	1.4074		YNPVVIDFEMQPIHEVLR	sp|P07357|CO8A_HUMAN	1.19896	1.94618		SPYQLVLQHSR	sp|Q15582|BGH3_HUMAN	1.06466	1.44729		VIPAC[+57.0]LPSPNYVVADR	sp|P00747|PLMN_HUMAN	1.10681	1.87224		AIFYMNNPSR	sp|Q9UGM5|FETUB_HUMAN	1.12224	2.16021		YYIAASYVK	sp|Q92820|GGH_HUMAN	1.10235	1.50692		EQFLDGDGWTSR	sp|P27797|CALR_HUMAN	1.04036	0.900475		GIVEEC[+57.0]C[+57.0]FR	sp|P01344|IGF2_HUMAN	1.06901	1.60848		LPTDSELAPR	sp|P49908|SEPP1_HUMAN	1.03488	1.43357		SSALDMENFR	sp|P19823|ITIH2_HUMAN	1.02269	1.25929
ISVTQPDSIVGIVAVDK	sp|Q6YHK3|CD109_HUMAN	1.13025	1.58533		YTTEIIK	sp|P00736|C1R_HUMAN	1.19592	1.50173		LFWEPMK	sp|P22223|CADH3_HUMAN	1.05779	1.05769		FGQTPVQER	sp|O95497|VNN1_HUMAN	1.10327	1.85764		SLFTDLVAEK	sp|P20742|PZP_HUMAN	1.1143	2.01722		YYLQGAK	sp|Q14624|ITIH4_HUMAN	1.08629	1.35674		TNQVNSGGVLLR	sp|P02747|C1QC_HUMAN	1.02834	1.19978		QYFTVFDR	sp|P0DJD8|PEPA3_HUMAN	1.02332	1.78588		GDATVFFILPNQGK	sp|P29622|KAIN_HUMAN	1.03185	1.20066		AYVPIAQVK	sp|Q14956|GPNMB_HUMAN	1.01287	1.61331
RPDSLQHVLLPVLDR	sp|P00746|CFAD_HUMAN	1.12998	1.83246		IAPQLSTEELVSLGEK	sp|P43652|AFAM_HUMAN	1.19051	0.914427		AVYEAVLR	sp|P12955|PEPD_HUMAN	1.0549	1.50219		IYLSDSLTGK	sp|Q7Z7G0|TARSH_HUMAN	1.08892	1.50573		IAPQLSTEELVSLGEK	sp|P43652|AFAM_HUMAN	1.10578	0.8764		EQFLDGDGWTSR	sp|P27797|CALR_HUMAN	1.08283	1.61246		LDVPQNLMFGK	sp|Q13740|CD166_HUMAN	1.02443	1.10891		VIPAC[+57.0]LPSPNYVVADR	sp|P00747|PLMN_HUMAN	1.01582	1.65754		LLSGPYFWSLPSR	sp|P98160|PGBM_HUMAN	1.0253	1.13987		ENQLEVLEVSWLHGLK	sp|P02750|A2GL_HUMAN	1.01275	0.776856
VIPAC[+57.0]LPSPNYVVADR	sp|P00747|PLMN_HUMAN	1.11547	1.0897		VGEYSLYIGR	sp|P02743|SAMP_HUMAN	1.18856	0.675262		TVGSDTFYSFK	sp|P01042|KNG1_HUMAN	1.02985	1.49785		FQPTLLTLPR	sp|P05155|IC1_HUMAN	1.06693	1.18284		TNQVNSGGVLLR	sp|P02747|C1QC_HUMAN	1.10258	1.64845		HANAKPFEVPFLK	sp|Q9UKK9|NUDT5_HUMAN	1.08205	1.53862		NALALFVLPK	sp|P05543|THBG_HUMAN	1.01762	0.768489		LLVVYPWTQR	sp|P01579|IFNG_HUMAN	1.01516	2.53895		NTSVSSLYSGC[+57.0]R	sp|Q8WXI7|MUC16_HUMAN	1.02017	2.47119		SLLQPNK	sp|P07357|CO8A_HUMAN	1.01156	0.972001
SQVVAGTNYFIK	sp|P04080|CYTB_HUMAN	1.10158	0.330453		NLPATDPLQR	sp|Q16610|ECM1_HUMAN	1.168	1.43712		YTFVVPEDTR	sp|P33151|CADH5_HUMAN	1.02924	1.01868		YEDLYSNC[+57.0]K	sp|P54108|CRIS3_HUMAN	1.06305	1.76471		IVQLIQDTR	sp|P15169|CBPN_HUMAN	1.08083	2.90572		ENQLEVLEVSWLHGLK	sp|P02750|A2GL_HUMAN	1.06009	1.39787		MINLSVPDTIDER	sp|P13796|PLSL_HUMAN	1.00889	0.973728		ALEQDLPVNIK	sp|Q96KN2|CNDP1_HUMAN	1.00315	1.43303		GLFIIDGK	sp|P32119|PRDX2_HUMAN	1.016	2.29647
IPSETLNR	sp|Q15582|BGH3_HUMAN	1.09987	1.5123		SEAAC[+57.0]LAAGPGIR	sp|O75882|ATRN_HUMAN	1.14721	1.26284		DGTFPLPIGESVTVTR	sp|P05362|ICAM1_HUMAN	1.02121	0.680549		FQSVFTVTR	sp|P02747|C1QC_HUMAN	1.06154	1.83605		VPGLYYFTYHASSR	sp|P02746|C1QB_HUMAN	1.06705	1.31362		SGAQATWTELPWPHEK	sp|P02790|HEMO_HUMAN	1.04212	1.63509		IYLYTLNDNAR	sp|P02751|FINC_HUMAN	1.00598	0.56917						VEIATLTR	sp|P25789|PSA4_HUMAN	1.00209	0.905169
TLYLADTFPTNFR	sp|P05154|IPSP_HUMAN	1.0793	1.30143		ESYSGVTLDPR	sp|P01031|CO5_HUMAN	1.13254	1.16854		DVGVVC[+57.0]SR	sp|Q86VB7|C163A_HUMAN	1.00625	1.14811		YNPVVIDFEMQPIHEVLR	sp|P07357|CO8A_HUMAN	1.06053	2.33751		YSSLAEAASK	sp|P00915|CAH1_HUMAN	1.06696	2.06734		GAGPAGLLELNPTSLR	sp|Q8N239|KLH34_HUMAN	1.01509	2.41872		EDVYVVGTVLR	sp|P04003|C4BPA_HUMAN	1.0057	0.647381
DFC[+57.0]GGVIIR	sp|P22891|PROZ_HUMAN	1.07808	1.68091		VLEPTLK	sp|P02774|VTDB_HUMAN	1.12347	0.706314		QYFTVFDR	sp|P0DJD8|PEPA3_HUMAN	1.0056	1.27771		NWGLGGHAFC[+57.0]R	sp|P00748|FA12_HUMAN	1.05784	2.32359		YYLQGAK	sp|Q14624|ITIH4_HUMAN	1.06686	2.34476							FVEGLPINDFSR	sp|P40925|MDHC_HUMAN	1.0027	1.35678
QFPILLDFK	sp|P05546|HEP2_HUMAN	1.05722	0.886454		LLC[+57.0]GATLIAPR	sp|Q9UBX7|KLK11_HUMAN	1.06737	0.418686		FQPTLLTLPR	sp|P05155|IC1_HUMAN	1.0014	1.07727		FEDGVLDPDYPR	sp|P04004|VTNC_HUMAN	1.04838	1.24904		GDIGETGVPGAEGPR	sp|Q15848|ADIPO_HUMAN	1.06671	2.19499							YNPVVIDFEMQPIHEVLR	sp|P07357|CO8A_HUMAN	1.00263	1.34754
IDQLEGDHQLIQEALIFDNK	sp|P12814|ACTN1_HUMAN	1.05416	1.21112		VFC[+57.0]QPWQR	sp|P05156|CFAI_HUMAN	1.04406	1.78219		ETLLQDFR	sp|P02760|AMBP_HUMAN	1.00005	1.62398		LFWEPMK	sp|P22223|CADH3_HUMAN	1.04824	1.86088		FSC[+57.0]FQEEAPQPHYQLR	sp|Q16610|ECM1_HUMAN	1.0599	1.64968
ESYSGVTLDPR	sp|P01031|CO5_HUMAN	1.0416	2.06698		FLDQGLDDNYC[+57.0]R	sp|P26927|HGFL_HUMAN	1.02514	1.67798							DLHLSDVFLK	sp|P13671|CO6_HUMAN	1.03901	2.14309		YTFVVPEDTR	sp|P33151|CADH5_HUMAN	1.05727	1.83975
IAPQLSTEELVSLGEK	sp|P43652|AFAM_HUMAN	1.0322	0.340618		TFHEASEDC[+57.0]ISR	sp|P05452|TETN_HUMAN	1.0191	1.62099							VGEYSLYIGR	sp|P02743|SAMP_HUMAN	1.03834	1.51882		ESYNVQLQLPAR	sp|Q14112|NID2_HUMAN	1.05281	1.32021
DSALSWEYC[+57.0]R	sp|Q04756|HGFA_HUMAN	1.01439	1.37194		ETLLQDFR	sp|P02760|AMBP_HUMAN	1.00073	1.26548							LPTDSELAPR	sp|P49908|SEPP1_HUMAN	1.02907	1.54056		SLLQPNK	sp|P07357|CO8A_HUMAN	1.02382	1.15449
MTLDDFR	sp|P35527|K1C9_HUMAN	1.01101	1.71753												ISASAEELR	sp|P06727|APOA4_HUMAN	1.01791	1.55165		NWGLGGHAFC[+57.0]R	sp|P00748|FA12_HUMAN	1.01904	2.42668
QEELC[+57.0]LAR	sp|P02753|RET4_HUMAN	1.01047	0.856554												DFC[+57.0]GGVIIR	sp|P22891|PROZ_HUMAN	1.01116	1.82038
															ALSIGFETC[+57.0]R	sp|P16070|CD44_HUMAN	1.0076	1.04849

## Sheet: S7.Additional comparisons
E1.benign vs. stage I-II (all subgroups) (n=44) peptideID	Var ID (Protein)	E1.VIP[1+0+0]	2,44693 * E1.VIP[1]cvSE		E2.benign vs. serous lowgrade and highgrade stage I-III (n=45) peptideID	Var ID (Protein)	E2.VIP[1+0+0]	2,44693 * E2.VIP[1]cvSE		E3.benign vs. serous stage I-II (lowgrade and highgrade) (n=28) peptideID	Var ID (Protein)	E3.VIP[1+0+0]	2,44693 * E3.VIP[1]cvSE		E4.type1 incl.bord vs. type 2 (n=58) peptideID	Var ID (Protein)	E4.VIP[1+0+0]	2,44693 * E4.VIP[1]cvSE		E5.type1 excl.bord vs. type 2 (n=45) peptideID	Var ID (Protein)	E5.VIP[1+1+0]	2,44693 * E5.VIP[1]cvSE		E6.serous lowgrade & highgrade: stage I-II vs. III (n=29) peptideID	Var ID (Protein)	E6.VIP[1+3+0]	2,44693 * E6.VIP[1]cvSE		E7. lowgrade & highgrade stage I-II incl. Borderline vs. HGSC stage III (n=58) peptideID	Var ID (Protein)	E7.VIP[1+0+0]	2,44693 * E7.VIP[1]cvSE		E8. lowgrade & highgrade stage I-II vs. HGSC stage III (n=45) peptideID	Var ID (Protein)	E8.VIP[1+0+0]	2,44693 * E8.VIP[1]cvSE
VVEESELAR	sp|P02748|CO9_HUMAN	1.93049	0.783462		VVEESELAR	sp|P02748|CO9_HUMAN	2.12199	0.775682		LGNFPWQAFTSIHGR	sp|Q9NZP8|C1RL_HUMAN	1.99571	0.910513		ITLPDFTGDLR	sp|P18428|LBP_HUMAN	2.24617	1.21259		YTFVVPEDTR	sp|P33151|CADH5_HUMAN	2.6169	0.838207		ASSIIDELFQDR	sp|P10909|CLUS_HUMAN	2.28378	1.07705		ITLPDFTGDLR	sp|P18428|LBP_HUMAN	2.29435	0.722902		ASSIIDELFQDR	sp|P10909|CLUS_HUMAN	2.3203	1.20503
TLVLLMGK	sp|P07737|PROF1_HUMAN	1.91995	0.918825		LGNFPWQAFTSIHGR	sp|Q9NZP8|C1RL_HUMAN	2.06754	0.642769		ISVTQPDSIVGIVAVDK	sp|Q6YHK3|CD109_HUMAN	1.87042	1.42941		ENQLEVLEVSWLHGLK	sp|P02750|A2GL_HUMAN	2.24459	1.29018		SITC[+57.0]IHGVWTQLPQC[+57.0]VAIDK	sp|P08603|CFAH_HUMAN	2.06366	1.68288		ELSEALGQIFDSQR	sp|Q08380|LG3BP_HUMAN	2.03133	0.796679		TLYLADTFPTNFR	sp|P05154|IPSP_HUMAN	2.00254	0.873037		ITLPDFTGDLR	sp|P18428|LBP_HUMAN	2.18939	0.740057
YYLQGAK	sp|Q14624|ITIH4_HUMAN	1.91648	1.56431		ISVTQPDSIVGIVAVDK	sp|Q6YHK3|CD109_HUMAN	2.02939	0.989808		DLQNFLK	sp|P06702|S10A9_HUMAN	1.79045	1.26002		TLYLADTFPTNFR	sp|P05154|IPSP_HUMAN	2.12406	0.696779		YGTC[+57.0]IYQGR	sp|P59665|DEF1_HUMAN	2.04158	0.639884		YNPVVIDFEMQPIHEVLR	sp|P07357|CO8A_HUMAN	1.86501	0.689812		ENQLEVLEVSWLHGLK	sp|P02750|A2GL_HUMAN	1.96426	1.43292		ELSEALGQIFDSQR	sp|Q08380|LG3BP_HUMAN	2.14928	1.22395
LC[+57.0]QDLGPGAFR	sp|P08697|A2AP_HUMAN	1.90474	0.778299		YYLQGAK	sp|Q14624|ITIH4_HUMAN	2.02447	1.19726		DDLYVSDAFHK	sp|P01008|ANT3_HUMAN	1.77674	1.23433		VFC[+57.0]QPWQR	sp|P05156|CFAI_HUMAN	2.07094	1.47719		LGNFPWQAFTSIHGR	sp|Q9NZP8|C1RL_HUMAN	1.93038	0.723623		DDLYVSDAFHK	sp|P01008|ANT3_HUMAN	1.85173	0.849369		ASSIIDELFQDR	sp|P10909|CLUS_HUMAN	1.9598	0.791678		VLMSVLNDNSR	sp|P06681|CO2_HUMAN	2.05313	1.2615
SGTLYSLTLYGLR	sp|P22105|TENX_HUMAN	1.90126	0.852335		ITLPDFTGDLR	sp|P18428|LBP_HUMAN	2.02305	1.07742		SGTLYSLTLYGLR	sp|P22105|TENX_HUMAN	1.76043	1.21578		LGNFPWQAFTSIHGR	sp|Q9NZP8|C1RL_HUMAN	2.05466	1.18923		EDAVSAAFK	sp|P51884|LUM_HUMAN	1.88379	0.991301		VLMSVLNDNSR	sp|P06681|CO2_HUMAN	1.77038	0.995461		FAHYVVTSQVVNTANEAR	sp|P19827|ITIH1_HUMAN	1.88817	1.06205		TNQVNSGGVLLR	sp|P02747|C1QC_HUMAN	2.04793	1.72065
GALQNIIPASTGAAK	sp|P04406|G3P_HUMAN	1.86319	0.845113		GDATVFFILPNQGK	sp|P29622|KAIN_HUMAN	2.01258	0.679269		DLHLSDVFLK	sp|P13671|CO6_HUMAN	1.74509	1.22987		VVEESELAR	sp|P02748|CO9_HUMAN	1.98813	0.747488		SGTLYSLTLYGLR	sp|P22105|TENX_HUMAN	1.84264	1.1258		ITLPDFTGDLR	sp|P18428|LBP_HUMAN	1.75715	0.596408		GIVEEC[+57.0]C[+57.0]FR	sp|P01344|IGF2_HUMAN	1.85318	0.830392		FQPTLLTLPR	sp|P05155|IC1_HUMAN	1.88522	1.24476
ELPSFLGK	sp|P26447|S10A4_HUMAN	1.85927	0.526059		VIGSGC[+57.0]NLDSAR	sp|P07195|LDHB_HUMAN	1.97386	0.859718		VEIATLTR	sp|P25789|PSA4_HUMAN	1.71839	1.52063		VIGSGC[+57.0]NLDSAR	sp|P07195|LDHB_HUMAN	1.97932	1.13881		MATLYSR	sp|P41222|PTGDS_HUMAN	1.76121	1.38604		TFVLNFIK	sp|P04070|PROC_HUMAN	1.75442	0.318589		VLMSVLNDNSR	sp|P06681|CO2_HUMAN	1.84049	1.1267		ESYSGVTLDPR	sp|P01031|CO5_HUMAN	1.86583	1.63796
AC[+57.0]ANPAAGSVILLENLR	sp|P00558|PGK1_HUMAN	1.84597	1.11086		TLYLADTFPTNFR	sp|P05154|IPSP_HUMAN	1.86558	0.826522		TLVLLMGK	sp|P07737|PROF1_HUMAN	1.71114	1.12913		FAHYVVTSQVVNTANEAR	sp|P19827|ITIH1_HUMAN	1.96645	1.28355		ASSIIDELFQDR	sp|P10909|CLUS_HUMAN	1.74438	1.18918		TNQVNSGGVLLR	sp|P02747|C1QC_HUMAN	1.72922	1.39756		FQPTLLTLPR	sp|P05155|IC1_HUMAN	1.82213	1.2656		ENQLEVLEVSWLHGLK	sp|P02750|A2GL_HUMAN	1.84475	1.49969
ISVTQPDSIVGIVAVDK	sp|Q6YHK3|CD109_HUMAN	1.84236	0.86237		LC[+57.0]QDLGPGAFR	sp|P08697|A2AP_HUMAN	1.8498	0.880444		YGIDWASGR	sp|O75636|FCN3_HUMAN	1.69407	0.986036		GDATVFFILPNQGK	sp|P29622|KAIN_HUMAN	1.919	1.42968		VFC[+57.0]QPWQR	sp|P05156|CFAI_HUMAN	1.62083	1.33332		YLTLNTESTR	sp|P06276|CHLE_HUMAN	1.67337	1.46766		TNQVNSGGVLLR	sp|P02747|C1QC_HUMAN	1.81944	1.42345		IALGGLLFPASNLR	sp|P04278|SHBG_HUMAN	1.83936	1.12981
SSALDMENFR	sp|P19823|ITIH2_HUMAN	1.8315	1.25449		ENQLEVLEVSWLHGLK	sp|P02750|A2GL_HUMAN	1.84849	1.3341		VQLTGEPVPMAR	sp|P15151|PVR_HUMAN	1.69121	1.05214		VLMSVLNDNSR	sp|P06681|CO2_HUMAN	1.83436	0.747909		ENQLEVLEVSWLHGLK	sp|P02750|A2GL_HUMAN	1.58473	2.06019		GIVEEC[+57.0]C[+57.0]FR	sp|P01344|IGF2_HUMAN	1.65472	0.53614		GMTNINDGLLR	sp|Q06033|ITIH3_HUMAN	1.80912	0.94889		FAHYVVTSQVVNTANEAR	sp|P19827|ITIH1_HUMAN	1.77739	0.931168
GDATVFFILPNQGK	sp|P29622|KAIN_HUMAN	1.8184	1.2991		SSALDMENFR	sp|P19823|ITIH2_HUMAN	1.83449	0.998318		YNPVVIDFEMQPIHEVLR	sp|P07357|CO8A_HUMAN	1.6846	0.63892		ISVTQPDSIVGIVAVDK	sp|Q6YHK3|CD109_HUMAN	1.80658	1.28718		DVGVVC[+57.0]SR	sp|Q86VB7|C163A_HUMAN	1.57481	1.45951		EWFSETFQK	sp|P02654|APOC1_HUMAN	1.63104	1.11688		ESYSGVTLDPR	sp|P01031|CO5_HUMAN	1.77037	0.738798		TFVLNFIK	sp|P04070|PROC_HUMAN	1.77282	0.615169
DGLILTSR	sp|Q99497|PARK7_HUMAN	1.79287	1.13918		ESYSGVTLDPR	sp|P01031|CO5_HUMAN	1.82596	1.32657		QFPILLDFK	sp|P05546|HEP2_HUMAN	1.66651	1.45603		ESYSGVTLDPR	sp|P01031|CO5_HUMAN	1.75951	1.3224		HANAKPFEVPFLK	sp|Q9UKK9|NUDT5_HUMAN	1.55932	0.814017		DTGTYGFLLPER	sp|Q96IY4|CBPB2_HUMAN	1.5823	1.22016		YLTLNTESTR	sp|P06276|CHLE_HUMAN	1.76531	0.69648		TLYLADTFPTNFR	sp|P05154|IPSP_HUMAN	1.77032	1.42438
VIGSGC[+57.0]NLDSAR	sp|P07195|LDHB_HUMAN	1.787	1.02574		GALQNIIPASTGAAK	sp|P04406|G3P_HUMAN	1.80705	0.690438		DGLILTSR	sp|Q99497|PARK7_HUMAN	1.64025	1.68289		FEDENFILK	sp|P62937|PPIA_HUMAN	1.73443	1.35297		DHNATSILQQLPLLSAMR	sp|Q8TDL5|BPIB1_HUMAN	1.54341	1.86706		GMTNINDGLLR	sp|Q06033|ITIH3_HUMAN	1.57298	0.986431		TGAQELLR	sp|P06396|GELS_HUMAN	1.71576	1.42852		DDLYVSDAFHK	sp|P01008|ANT3_HUMAN	1.7645	1.19596
MNTVIAALSR	sp|P08185|CBG_HUMAN	1.72885	0.941357		GTYIPVPIVSELQSGK	sp|P00488|F13A_HUMAN	1.77779	0.706115		LDIDSPPITAR	sp|P14618|KPYM_HUMAN	1.6393	1.09113		DIC[+57.0]NDVLSLLEK	sp|P63104|1433Z_HUMAN	1.71126	1.81891		LDVPQNLMFGK	sp|Q13740|CD166_HUMAN	1.53464	1.1451		LFWEPMK	sp|P22223|CADH3_HUMAN	1.55598	1.36026		VVEESELAR	sp|P02748|CO9_HUMAN	1.67431	0.916932		YLTLNTESTR	sp|P06276|CHLE_HUMAN	1.69416	0.948463
TVGSDTFYSFK	sp|P01042|KNG1_HUMAN	1.67137	0.836085		VFC[+57.0]QPWQR	sp|P05156|CFAI_HUMAN	1.73672	0.41235		VIGSGC[+57.0]NLDSAR	sp|P07195|LDHB_HUMAN	1.63636	1.01459		FQPTLLTLPR	sp|P05155|IC1_HUMAN	1.67396	1.78468		DIC[+57.0]NDVLSLLEK	sp|P63104|1433Z_HUMAN	1.51667	2.17541		IALGGLLFPASNLR	sp|P04278|SHBG_HUMAN	1.53395	1.26348		GDATVFFILPNQGK	sp|P29622|KAIN_HUMAN	1.67098	1.32983		LLVVYPWTQR	sp|P01579|IFNG_HUMAN	1.67849	2.90646
FGQTPVQER	sp|O95497|VNN1_HUMAN	1.66426	0.700061		GMTNINDGLLR	sp|Q06033|ITIH3_HUMAN	1.64809	1.20089		YYLQGAK	sp|Q14624|ITIH4_HUMAN	1.63007	1.79743		SQVVAGTNYFIK	sp|P04080|CYTB_HUMAN	1.66169	1.01345		VIGSGC[+57.0]NLDSAR	sp|P07195|LDHB_HUMAN	1.5037	1.2353		NALALFVLPK	sp|P05543|THBG_HUMAN	1.47888	1.01558		VIGSGC[+57.0]NLDSAR	sp|P07195|LDHB_HUMAN	1.65186	1.21598		YNPVVIDFEMQPIHEVLR	sp|P07357|CO8A_HUMAN	1.65622	1.13142
IDQLEGDHQLIQEALIFDNK	sp|P12814|ACTN1_HUMAN	1.61776	0.826549		TLVLLMGK	sp|P07737|PROF1_HUMAN	1.59842	1.26581		SSALDMENFR	sp|P19823|ITIH2_HUMAN	1.61116	1.87879		GMTNINDGLLR	sp|Q06033|ITIH3_HUMAN	1.65185	1.14501		DLQNFLK	sp|P06702|S10A9_HUMAN	1.50117	2.93421		TLYLADTFPTNFR	sp|P05154|IPSP_HUMAN	1.46598	1.11476		VFC[+57.0]QPWQR	sp|P05156|CFAI_HUMAN	1.6238	1.65463		GMTNINDGLLR	sp|Q06033|ITIH3_HUMAN	1.64875	1.37185
YYIAASYVK	sp|Q92820|GGH_HUMAN	1.60987	1.25011		IAPQLSTEELVSLGEK	sp|P43652|AFAM_HUMAN	1.58867	1.31607		IDQLEGDHQLIQEALIFDNK	sp|P12814|ACTN1_HUMAN	1.56146	1.57062		IAPQLSTEELVSLGEK	sp|P43652|AFAM_HUMAN	1.64323	2.1196		LLETEC[+57.0]PQYIR	sp|P05109|S10A8_HUMAN	1.45236	3.06212		LVYPSC[+57.0]EEK	sp|P36980|FHR2_HUMAN	1.46095	1.7236		LFWEPMK	sp|P22223|CADH3_HUMAN	1.60487	0.785155		SLGFC[+57.0]DTTNK	sp|P02745|C1QA_HUMAN	1.62877	2.0205
DLHLSDVFLK	sp|P13671|CO6_HUMAN	1.60798	1.01373		DGTFPLPIGESVTVTR	sp|P05362|ICAM1_HUMAN	1.57006	0.825724		TVGSDTFYSFK	sp|P01042|KNG1_HUMAN	1.56128	0.549228		EQFLDGDGWTSR	sp|P27797|CALR_HUMAN	1.63074	0.962193		DSALSWEYC[+57.0]R	sp|Q04756|HGFA_HUMAN	1.42828	2.37353		TGAQELLR	sp|P06396|GELS_HUMAN	1.44564	1.42717		EWFSETFQK	sp|P02654|APOC1_HUMAN	1.58441	1.74535		TGAQELLR	sp|P06396|GELS_HUMAN	1.62287	1.74283
GMTNINDGLLR	sp|Q06033|ITIH3_HUMAN	1.59459	0.771633		YGIDWASGR	sp|O75636|FCN3_HUMAN	1.56741	0.890896		LC[+57.0]QDLGPGAFR	sp|P08697|A2AP_HUMAN	1.55712	0.601585		ASSIIDELFQDR	sp|P10909|CLUS_HUMAN	1.61391	0.838066		NLPATDPLQR	sp|Q16610|ECM1_HUMAN	1.38505	0.987593		VLEPTLK	sp|P02774|VTDB_HUMAN	1.42767	1.13898		LPTDSELAPR	sp|P49908|SEPP1_HUMAN	1.54665	1.20541		MFLSFPTTK	sp|P69905|HBA_HUMAN	1.61692	2.85233
ITLPDFTGDLR	sp|P18428|LBP_HUMAN	1.57785	1.31295		FEDENFILK	sp|P62937|PPIA_HUMAN	1.56566	1.07196		LLETEC[+57.0]PQYIR	sp|P05109|S10A8_HUMAN	1.55577	1.19552		HANAKPFEVPFLK	sp|Q9UKK9|NUDT5_HUMAN	1.5662	0.666166		YYLQGAK	sp|Q14624|ITIH4_HUMAN	1.37425	1.92446		ISASAEELR	sp|P06727|APOA4_HUMAN	1.40933	1.20761		ELSEALGQIFDSQR	sp|Q08380|LG3BP_HUMAN	1.53903	0.434082		GIVEEC[+57.0]C[+57.0]FR	sp|P01344|IGF2_HUMAN	1.61668	0.843427
FEDENFILK	sp|P62937|PPIA_HUMAN	1.54387	0.914013		FAHYVVTSQVVNTANEAR	sp|P19827|ITIH1_HUMAN	1.55788	1.02631		ELSEALGQIFDSQR	sp|Q08380|LG3BP_HUMAN	1.55292	1.47277		GIVEEC[+57.0]C[+57.0]FR	sp|P01344|IGF2_HUMAN	1.50352	1.81691		ITLPDFTGDLR	sp|P18428|LBP_HUMAN	1.37325	2.3009		AATVGSLAGQPLQER	sp|P02649|APOE_HUMAN	1.39911	0.788671		LLVVYPWTQR	sp|P01579|IFNG_HUMAN	1.51358	2.26573		VNVDEVGGEALGR	sp|P68871|HBB_HUMAN	1.56416	2.7588
LNILNNNYK	sp|O14791|APOL1_HUMAN	1.51499	0.868203		HANAKPFEVPFLK	sp|Q9UKK9|NUDT5_HUMAN	1.5427	0.942503		MNTVIAALSR	sp|P08185|CBG_HUMAN	1.53598	1.05364		YLTLNTESTR	sp|P06276|CHLE_HUMAN	1.49721	0.86376		MINLSVPDTIDER	sp|P13796|PLSL_HUMAN	1.35667	1.62655		FQPTLLTLPR	sp|P05155|IC1_HUMAN	1.39791	1.00802		YYLQGAK	sp|Q14624|ITIH4_HUMAN	1.50756	1.2262		VIGSGC[+57.0]NLDSAR	sp|P07195|LDHB_HUMAN	1.55719	1.47884
ENQLEVLEVSWLHGLK	sp|P02750|A2GL_HUMAN	1.49685	0.972185		IDQLEGDHQLIQEALIFDNK	sp|P12814|ACTN1_HUMAN	1.50949	0.883564		VLEPTLK	sp|P02774|VTDB_HUMAN	1.52321	1.38669		YYLQGAK	sp|Q14624|ITIH4_HUMAN	1.44437	1.6086		ALEQDLPVNIK	sp|Q96KN2|CNDP1_HUMAN	1.33335	1.12533		ESYSGVTLDPR	sp|P01031|CO5_HUMAN	1.39684	1.14614		TFVLNFIK	sp|P04070|PROC_HUMAN	1.50598	0.998166		LFWEPMK	sp|P22223|CADH3_HUMAN	1.55274	0.792562
DLQNFLK	sp|P06702|S10A9_HUMAN	1.46843	1.19308		AYVPIAQVK	sp|Q14956|GPNMB_HUMAN	1.49044	1.08403		YYIAASYVK	sp|Q92820|GGH_HUMAN	1.5044	1.01585		QEELC[+57.0]LAR	sp|P02753|RET4_HUMAN	1.42068	0.921623		LPTDSELAPR	sp|P49908|SEPP1_HUMAN	1.30547	1.65913		LEQGENVFLQATDK	sp|P02746|C1QB_HUMAN	1.38619	1.4824		IALGGLLFPASNLR	sp|P04278|SHBG_HUMAN	1.49746	1.23832		DIC[+57.0]NDVLSLLEK	sp|P63104|1433Z_HUMAN	1.54326	2.27556
LDIDSPPITAR	sp|P14618|KPYM_HUMAN	1.46097	1.13963		SQVVAGTNYFIK	sp|P04080|CYTB_HUMAN	1.47859	0.649471		GDATVFFILPNQGK	sp|P29622|KAIN_HUMAN	1.50433	1.11637		GALQNIIPASTGAAK	sp|P04406|G3P_HUMAN	1.41852	1.00776		DTGTYGFLLPER	sp|Q96IY4|CBPB2_HUMAN	1.30168	1.82665		MFLSFPTTK	sp|P69905|HBA_HUMAN	1.38229	1.71519		MFLSFPTTK	sp|P69905|HBA_HUMAN	1.48337	2.36011		EWFSETFQK	sp|P02654|APOC1_HUMAN	1.49423	1.34601
EQFLDGDGWTSR	sp|P27797|CALR_HUMAN	1.42816	1.32284		EQFLDGDGWTSR	sp|P27797|CALR_HUMAN	1.46357	0.729154		NALALFVLPK	sp|P05543|THBG_HUMAN	1.46535	1.03371		YTFVVPEDTR	sp|P33151|CADH5_HUMAN	1.36792	1.91833		IALGGLLFPASNLR	sp|P04278|SHBG_HUMAN	1.29116	1.20301		DLHLSDVFLK	sp|P13671|CO6_HUMAN	1.38089	0.914662		DDLYVSDAFHK	sp|P01008|ANT3_HUMAN	1.48329	1.25431		DTGTYGFLLPER	sp|Q96IY4|CBPB2_HUMAN	1.48209	0.865849
IAPQLSTEELVSLGEK	sp|P43652|AFAM_HUMAN	1.4046	0.914875		AATVGSLAGQPLQER	sp|P02649|APOE_HUMAN	1.45424	1.09914		VTLTC[+57.0]VAPLSGVDFQLR	sp|P04217|A1BG_HUMAN	1.43104	2.42522		LC[+57.0]QDLGPGAFR	sp|P08697|A2AP_HUMAN	1.35356	0.96217		SEAAC[+57.0]LAAGPGIR	sp|O75882|ATRN_HUMAN	1.28991	1.13024		DFTPVC[+57.0]TTELGR	sp|P30041|PRDX6_HUMAN	1.37497	0.953168		ISVTQPDSIVGIVAVDK	sp|Q6YHK3|CD109_HUMAN	1.47425	1.30215		VFC[+57.0]QPWQR	sp|P05156|CFAI_HUMAN	1.43793	2.1767
LGNFPWQAFTSIHGR	sp|Q9NZP8|C1RL_HUMAN	1.39773	1.2051		AC[+57.0]ANPAAGSVILLENLR	sp|P00558|PGK1_HUMAN	1.44842	0.742406		VVEESELAR	sp|P02748|CO9_HUMAN	1.41973	1.33626		TGAQELLR	sp|P06396|GELS_HUMAN	1.33818	1.98043		LEQGENVFLQATDK	sp|P02746|C1QB_HUMAN	1.28913	1.35228		LLVVYPWTQR	sp|P01579|IFNG_HUMAN	1.36469	1.67829		EDVYVVGTVLR	sp|P04003|C4BPA_HUMAN	1.47026	1.42597		GDATVFFILPNQGK	sp|P29622|KAIN_HUMAN	1.432	1.55605
FMQAVTGWK	sp|P01019|ANGT_HUMAN	1.38636	0.609679		YYIAASYVK	sp|Q92820|GGH_HUMAN	1.42135	1.14393		ELPSFLGK	sp|P26447|S10A4_HUMAN	1.41897	0.701793		GTYIPVPIVSELQSGK	sp|P00488|F13A_HUMAN	1.33254	0.607741		FAHYVVTSQVVNTANEAR	sp|P19827|ITIH1_HUMAN	1.27197	2.41199		LPTDSELAPR	sp|P49908|SEPP1_HUMAN	1.35487	1.03676		GALQNIIPASTGAAK	sp|P04406|G3P_HUMAN	1.46373	0.822104		LEQGENVFLQATDK	sp|P02746|C1QB_HUMAN	1.4199	1.61369
QFPILLDFK	sp|P05546|HEP2_HUMAN	1.38345	1.29166		ELPSFLGK	sp|P26447|S10A4_HUMAN	1.41811	1.43786		YGQTIRPIC[+57.0]LPC[+57.0]TEGTTR	sp|P00751|CFAB_HUMAN	1.40847	1.26005		SSALDMENFR	sp|P19823|ITIH2_HUMAN	1.32999	1.53519		ELSEALGQIFDSQR	sp|Q08380|LG3BP_HUMAN	1.26468	0.707902		FAHYVVTSQVVNTANEAR	sp|P19827|ITIH1_HUMAN	1.33249	0.76346		SLGFC[+57.0]DTTNK	sp|P02745|C1QA_HUMAN	1.45659	1.48903		VVEESELAR	sp|P02748|CO9_HUMAN	1.41657	1.38712
MEIQEMQLK	sp|P67936|TPM4_HUMAN	1.35701	1.43754		DIC[+57.0]NDVLSLLEK	sp|P63104|1433Z_HUMAN	1.41648	1.24115		ASSIIDELFQDR	sp|P10909|CLUS_HUMAN	1.40624	1.35796		SITC[+57.0]IHGVWTQLPQC[+57.0]VAIDK	sp|P08603|CFAH_HUMAN	1.32365	1.90048		VGSPNAAVLWLWSSHNR	sp|O00391|QSOX1_HUMAN	1.25344	1.6575		YYLQGAK	sp|Q14624|ITIH4_HUMAN	1.29021	0.891359		DIC[+57.0]NDVLSLLEK	sp|P63104|1433Z_HUMAN	1.43215	1.92472		VTLTC[+57.0]VAPLSGVDFQLR	sp|P04217|A1BG_HUMAN	1.4134	1.61317
YGTC[+57.0]IYQGR	sp|P59665|DEF1_HUMAN	1.34829	1.59179		DGLILTSR	sp|Q99497|PARK7_HUMAN	1.38578	1.4915		TEVIPPLIENR	sp|P04114|APOB_HUMAN	1.40219	0.474516		EDVYVVGTVLR	sp|P04003|C4BPA_HUMAN	1.3217	2.05809		VEHSDLSFSK	sp|P61769|B2MG_HUMAN	1.25332	1.26747		STDYGIFQINSR	sp|P61626|LYSC_HUMAN	1.28157	0.965914		EQFLDGDGWTSR	sp|P27797|CALR_HUMAN	1.42198	1.42576		EDVYVVGTVLR	sp|P04003|C4BPA_HUMAN	1.4087	1.83326
LSSGLVTAALYGR	sp|P43251|BTD_HUMAN	1.34519	0.799441		QFPILLDFK	sp|P05546|HEP2_HUMAN	1.34481	0.908089		LNILNNNYK	sp|O14791|APOL1_HUMAN	1.39728	0.798312		QYFTVFDR	sp|P0DJD8|PEPA3_HUMAN	1.3123	1.3736		VQLTGEPVPMAR	sp|P15151|PVR_HUMAN	1.24911	1.38247		SLGFC[+57.0]DTTNK	sp|P02745|C1QA_HUMAN	1.28135	1.44612		FEDENFILK	sp|P62937|PPIA_HUMAN	1.40079	1.00306		GALQNIIPASTGAAK	sp|P04406|G3P_HUMAN	1.40671	1.36149
TEVIPPLIENR	sp|P04114|APOB_HUMAN	1.33563	1.07791		VIPAC[+57.0]LPSPNYVVADR	sp|P00747|PLMN_HUMAN	1.3361	0.819621		GALQNIIPASTGAAK	sp|P04406|G3P_HUMAN	1.37174	1.20357		IALGGLLFPASNLR	sp|P04278|SHBG_HUMAN	1.29238	1.49421		DLHLSDVFLK	sp|P13671|CO6_HUMAN	1.24808	1.89509		VNVDEVGGEALGR	sp|P68871|HBB_HUMAN	1.27788	1.64474		AATVGSLAGQPLQER	sp|P02649|APOE_HUMAN	1.39646	1.22956		VLEPTLK	sp|P02774|VTDB_HUMAN	1.35791	1.81939
ILEFFGLK	sp|P07237|PDIA1_HUMAN	1.32546	0.46392		QYFTVFDR	sp|P0DJD8|PEPA3_HUMAN	1.29542	1.3112		IAPQLSTEELVSLGEK	sp|P43652|AFAM_HUMAN	1.34881	1.60525		AATVGSLAGQPLQER	sp|P02649|APOE_HUMAN	1.2914	1.46423		ALSIGFETC[+57.0]R	sp|P16070|CD44_HUMAN	1.24804	1.58079		GLGELQELYLK	sp|P07359|GP1BA_HUMAN	1.27237	0.844606		STDYGIFQINSR	sp|P61626|LYSC_HUMAN	1.37564	1.34846		AATVGSLAGQPLQER	sp|P02649|APOE_HUMAN	1.34332	0.791886
LINDYVK	sp|P01011|AACT_HUMAN	1.28315	1.4494		FQPTLLTLPR	sp|P05155|IC1_HUMAN	1.24149	1.99954		HANAKPFEVPFLK	sp|Q9UKK9|NUDT5_HUMAN	1.34234	1.9044		YGIDWASGR	sp|O75636|FCN3_HUMAN	1.29025	0.927481		GDATVFFILPNQGK	sp|P29622|KAIN_HUMAN	1.23718	2.19562		SYYWIGIR	sp|P14151|LYAM1_HUMAN	1.2576	1.46718		LGNFPWQAFTSIHGR	sp|Q9NZP8|C1RL_HUMAN	1.35476	0.844488		STDYGIFQINSR	sp|P61626|LYSC_HUMAN	1.30109	1.15653
VLEPTLK	sp|P02774|VTDB_HUMAN	1.27659	1.54689		SPYQLVLQHSR	sp|Q15582|BGH3_HUMAN	1.20209	1.05297		VGEYSLYIGR	sp|P02743|SAMP_HUMAN	1.33552	1.13503		IDQLEGDHQLIQEALIFDNK	sp|P12814|ACTN1_HUMAN	1.27208	0.8439		ISVTQPDSIVGIVAVDK	sp|Q6YHK3|CD109_HUMAN	1.23244	1.53761		ENQLEVLEVSWLHGLK	sp|P02750|A2GL_HUMAN	1.24554	0.957107		LEQGENVFLQATDK	sp|P02746|C1QB_HUMAN	1.35088	1.5182		LPTDSELAPR	sp|P49908|SEPP1_HUMAN	1.27266	1.08878
DIC[+57.0]NDVLSLLEK	sp|P63104|1433Z_HUMAN	1.2666	1.52786		LNILNNNYK	sp|O14791|APOL1_HUMAN	1.20207	0.639728		DGTFPLPIGESVTVTR	sp|P05362|ICAM1_HUMAN	1.32235	1.43055		LPTDSELAPR	sp|P49908|SEPP1_HUMAN	1.24713	1.70231		YEDLYSNC[+57.0]K	sp|P54108|CRIS3_HUMAN	1.23238	0.606567		FALLGDFFR	sp|P49913|CAMP_HUMAN	1.24393	1.10452		VNVDEVGGEALGR	sp|P68871|HBB_HUMAN	1.34785	2.39965		GLGELQELYLK	sp|P07359|GP1BA_HUMAN	1.2661	0.848397
VGEYSLYIGR	sp|P02743|SAMP_HUMAN	1.25046	0.91621		LIVHNGYC[+57.0]DGR	sp|P02753|RET4_HUMAN	1.20148	0.974732		GDTYPAELYITGSILR	sp|P05160|F13B_HUMAN	1.30684	1.48401		VIPAC[+57.0]LPSPNYVVADR	sp|P00747|PLMN_HUMAN	1.242	1.71759		VLEPTLK	sp|P02774|VTDB_HUMAN	1.23197	1.85		SSALDMENFR	sp|P19823|ITIH2_HUMAN	1.24254	1.64701		VEHSDLSFSK	sp|P61769|B2MG_HUMAN	1.28466	1.34815		GDIGETGVPGAEGPR	sp|Q15848|ADIPO_HUMAN	1.25803	1.5213
IPSETLNR	sp|Q15582|BGH3_HUMAN	1.25031	1.81234		FGQTPVQER	sp|O95497|VNN1_HUMAN	1.19019	1.50099		TNQVNSGGVLLR	sp|P02747|C1QC_HUMAN	1.29179	1.12997		LFWEPMK	sp|P22223|CADH3_HUMAN	1.23768	1.64178		LINDYVK	sp|P01011|AACT_HUMAN	1.22825	1.57496		VTLTC[+57.0]VAPLSGVDFQLR	sp|P04217|A1BG_HUMAN	1.23102	1.75632		SQVVAGTNYFIK	sp|P04080|CYTB_HUMAN	1.28371	1.13651		YYLQGAK	sp|Q14624|ITIH4_HUMAN	1.25736	1.55559
YGIDWASGR	sp|O75636|FCN3_HUMAN	1.22686	0.940362		FGSSLITVR	sp|P80108|PHLD_HUMAN	1.18745	1.34671		AC[+57.0]ANPAAGSVILLENLR	sp|P00558|PGK1_HUMAN	1.2902	1.24479		VEHSDLSFSK	sp|P61769|B2MG_HUMAN	1.23593	1.60304		ILEFFGLK	sp|P07237|PDIA1_HUMAN	1.21156	1.28149		SGTLYSLTLYGLR	sp|P22105|TENX_HUMAN	1.22775	1.05855		GTYIPVPIVSELQSGK	sp|P00488|F13A_HUMAN	1.27687	0.533307		ISVTQPDSIVGIVAVDK	sp|Q6YHK3|CD109_HUMAN	1.22739	1.31954
TLYLADTFPTNFR	sp|P05154|IPSP_HUMAN	1.2259	0.402452		TEVIPPLIENR	sp|P04114|APOB_HUMAN	1.15155	1.07487		IYLYTLNDNAR	sp|P02751|FINC_HUMAN	1.25581	1.42996		FGSSLITVR	sp|P80108|PHLD_HUMAN	1.21946	1.1993		FQPTLLTLPR	sp|P05155|IC1_HUMAN	1.20105	2.4117		VGSPNAAVLWLWSSHNR	sp|O00391|QSOX1_HUMAN	1.21533	0.657606		ALEQDLPVNIK	sp|Q96KN2|CNDP1_HUMAN	1.23993	0.368416		DSGSYFC[+57.0]R	sp|P08637|FCG3A_HUMAN	1.22616	1.60551
IYLSDSLTGK	sp|Q7Z7G0|TARSH_HUMAN	1.20445	0.809552		GDTYPAELYITGSILR	sp|P05160|F13B_HUMAN	1.1455	1.14838		AVYEAVLR	sp|P12955|PEPD_HUMAN	1.24491	1.18143		SPYQLVLQHSR	sp|Q15582|BGH3_HUMAN	1.2077	1.23979		IAPQLSTEELVSLGEK	sp|P43652|AFAM_HUMAN	1.19687	1.50275		AVYEAVLR	sp|P12955|PEPD_HUMAN	1.19097	0.713773		VTLTC[+57.0]VAPLSGVDFQLR	sp|P04217|A1BG_HUMAN	1.22625	1.58597		LVYPSC[+57.0]EEK	sp|P36980|FHR2_HUMAN	1.22152	1.47977
QYFTVFDR	sp|P0DJD8|PEPA3_HUMAN	1.20232	0.85263		LFWEPMK	sp|P22223|CADH3_HUMAN	1.13838	0.991786		FGQTPVQER	sp|O95497|VNN1_HUMAN	1.22299	2.00461		EWFSETFQK	sp|P02654|APOC1_HUMAN	1.19884	1.93092		TVGSDTFYSFK	sp|P01042|KNG1_HUMAN	1.19403	1.3798		LIANTLC[+57.0]NSR	sp|Q14520|HABP2_HUMAN	1.17601	0.738752		YNPVVIDFEMQPIHEVLR	sp|P07357|CO8A_HUMAN	1.20173	1.10996		FVEGLPINDFSR	sp|P40925|MDHC_HUMAN	1.20222	3.05775
VVDVLDSIK	sp|P00918|CAH2_HUMAN	1.18444	0.622188		LDIDSPPITAR	sp|P14618|KPYM_HUMAN	1.12829	1.95217		FSC[+57.0]FQEEAPQPHYQLR	sp|Q16610|ECM1_HUMAN	1.21986	1.06673		ISASAEELR	sp|P06727|APOA4_HUMAN	1.1484	1.72374		AFLLTPR	sp|O95445|APOM_HUMAN	1.17422	0.814094		VVEESELAR	sp|P02748|CO9_HUMAN	1.16207	0.86438		LVYPSC[+57.0]EEK	sp|P36980|FHR2_HUMAN	1.18598	1.41773		FEDENFILK	sp|P62937|PPIA_HUMAN	1.20066	1.49597
AATVGSLAGQPLQER	sp|P02649|APOE_HUMAN	1.17768	1.15937		SEAAC[+57.0]LAAGPGIR	sp|O75882|ATRN_HUMAN	1.10679	0.480275		VGSPNAAVLWLWSSHNR	sp|O00391|QSOX1_HUMAN	1.21571	1.82121		TLVLLMGK	sp|P07737|PROF1_HUMAN	1.14468	1.30501		LIVHNGYC[+57.0]DGR	sp|P02753|RET4_HUMAN	1.16519	1.25327		AFLLTPR	sp|O95445|APOM_HUMAN	1.14383	0.908659		FVEGLPINDFSR	sp|P40925|MDHC_HUMAN	1.16792	2.27587		ILEFFGLK	sp|P07237|PDIA1_HUMAN	1.18795	1.22373
DSGSYFC[+57.0]R	sp|P08637|FCG3A_HUMAN	1.1667	1.13535		MNTVIAALSR	sp|P08185|CBG_HUMAN	1.08032	1.63595		ISASAEELR	sp|P06727|APOA4_HUMAN	1.21354	0.778488		SEAAC[+57.0]LAAGPGIR	sp|O75882|ATRN_HUMAN	1.13836	1.15895		ELC[+57.0]LDPK	sp|P10145|IL8_HUMAN	1.14906	1.77805		DSALSWEYC[+57.0]R	sp|Q04756|HGFA_HUMAN	1.14252	1.60875		FGSSLITVR	sp|P80108|PHLD_HUMAN	1.15877	1.15979		LGNFPWQAFTSIHGR	sp|Q9NZP8|C1RL_HUMAN	1.14528	0.800457
LLETEC[+57.0]PQYIR	sp|P05109|S10A8_HUMAN	1.16456	1.24308		TVGSDTFYSFK	sp|P01042|KNG1_HUMAN	1.06773	0.885544		FMQAVTGWK	sp|P01019|ANGT_HUMAN	1.16193	1.76451		ALEQDLPVNIK	sp|Q96KN2|CNDP1_HUMAN	1.12802	1.19482		VVEESELAR	sp|P02748|CO9_HUMAN	1.1474	1.71754		DLQNFLK	sp|P06702|S10A9_HUMAN	1.13515	1.88321		DTGTYGFLLPER	sp|Q96IY4|CBPB2_HUMAN	1.1569	1.24029		VEHSDLSFSK	sp|P61769|B2MG_HUMAN	1.13909	1.67668
IYLYTLNDNAR	sp|P02751|FINC_HUMAN	1.12093	1.3355		FALLGDFFR	sp|P49913|CAMP_HUMAN	1.0644	0.630295		FEDENFILK	sp|P62937|PPIA_HUMAN	1.1604	0.926887		TNQVNSGGVLLR	sp|P02747|C1QC_HUMAN	1.11185	2.02522		ESYSGVTLDPR	sp|P01031|CO5_HUMAN	1.10473	1.80868		YGQTIRPIC[+57.0]LPC[+57.0]TEGTTR	sp|P00751|CFAB_HUMAN	1.12855	0.845795		IAPQLSTEELVSLGEK	sp|P43652|AFAM_HUMAN	1.14046	2.20445		EQFLDGDGWTSR	sp|P27797|CALR_HUMAN	1.13696	1.89353
GTYIPVPIVSELQSGK	sp|P00488|F13A_HUMAN	1.11859	1.27362		LINDYVK	sp|P01011|AACT_HUMAN	1.05101	1.18792		DTGTYGFLLPER	sp|Q96IY4|CBPB2_HUMAN	1.1587	0.997222		QFPILLDFK	sp|P05546|HEP2_HUMAN	1.09058	0.488485		VLMSVLNDNSR	sp|P06681|CO2_HUMAN	1.10226	1.22246		FVEGLPINDFSR	sp|P40925|MDHC_HUMAN	1.09523	1.82027		GDIGETGVPGAEGPR	sp|Q15848|ADIPO_HUMAN	1.09331	1.20678		AVYEAVLR	sp|P12955|PEPD_HUMAN	1.09456	0.569887
EDAVSAAFK	sp|P51884|LUM_HUMAN	1.1142	1.55154		SGTLYSLTLYGLR	sp|P22105|TENX_HUMAN	1.04968	0.88117		LIANTLC[+57.0]NSR	sp|Q14520|HABP2_HUMAN	1.15313	0.973209		DTGTYGFLLPER	sp|Q96IY4|CBPB2_HUMAN	1.06318	1.60749		VLTPTQVK	sp|P30086|PEBP1_HUMAN	1.09085	0.954347		FWIGLQR	sp|Q9NPY3|C1QR1_HUMAN	1.09003	0.985015		GLGELQELYLK	sp|P07359|GP1BA_HUMAN	1.09288	0.780594		GTYIPVPIVSELQSGK	sp|P00488|F13A_HUMAN	1.09387	0.68632
SQVVAGTNYFIK	sp|P04080|CYTB_HUMAN	1.11364	1.16027		LPTDSELAPR	sp|P49908|SEPP1_HUMAN	1.03839	0.849769		SQVVAGTNYFIK	sp|P04080|CYTB_HUMAN	1.14983	0.986214		ELSEALGQIFDSQR	sp|Q08380|LG3BP_HUMAN	1.06116	1.46951		SQVVAGTNYFIK	sp|P04080|CYTB_HUMAN	1.08953	1.15667		EDVYVVGTVLR	sp|P04003|C4BPA_HUMAN	1.07362	1.11872		ISASAEELR	sp|P06727|APOA4_HUMAN	1.07773	1.14568		LIANTLC[+57.0]NSR	sp|Q14520|HABP2_HUMAN	1.08253	1.4763
ALEQDLPVNIK	sp|Q96KN2|CNDP1_HUMAN	1.08589	0.785866		EDVYVVGTVLR	sp|P04003|C4BPA_HUMAN	1.03743	1.17068		ILEFFGLK	sp|P07237|PDIA1_HUMAN	1.142	1.46489		YYIAASYVK	sp|Q92820|GGH_HUMAN	1.0331	1.39104		FQSVFTVTR	sp|P02747|C1QC_HUMAN	1.06807	1.85229		YGIDWASGR	sp|O75636|FCN3_HUMAN	1.07025	0.72028		LIANTLC[+57.0]NSR	sp|Q14520|HABP2_HUMAN	1.07086	1.78754		SYYWIGIR	sp|P14151|LYAM1_HUMAN	1.07245	1.75935
FSC[+57.0]FQEEAPQPHYQLR	sp|Q16610|ECM1_HUMAN	1.07929	0.975957		VEIATLTR	sp|P25789|PSA4_HUMAN	1.03479	1.10278		DFTPVC[+57.0]TTELGR	sp|P30041|PRDX6_HUMAN	1.1129	1.28107		GLGELQELYLK	sp|P07359|GP1BA_HUMAN	1.02295	0.49701		LFWEPMK	sp|P22223|CADH3_HUMAN	1.06099	1.40088		NWGLGGHAFC[+57.0]R	sp|P00748|FA12_HUMAN	1.06946	1.7108		VIPAC[+57.0]LPSPNYVVADR	sp|P00747|PLMN_HUMAN	1.0513	1.44333		MINLSVPDTIDER	sp|P13796|PLSL_HUMAN	1.03338	0.849143
ELSEALGQIFDSQR	sp|Q08380|LG3BP_HUMAN	1.07846	1.44263		FVEGLPINDFSR	sp|P40925|MDHC_HUMAN	1.0296	1.77679		SPYQLVLQHSR	sp|Q15582|BGH3_HUMAN	1.10639	1.85285		LLVVYPWTQR	sp|P01579|IFNG_HUMAN	1.01446	2.15818		YLTLNTESTR	sp|P06276|CHLE_HUMAN	1.05737	2.47646		GTYIPVPIVSELQSGK	sp|P00488|F13A_HUMAN	1.06884	0.430028		QEELC[+57.0]LAR	sp|P02753|RET4_HUMAN	1.04308	0.826912		DSALSWEYC[+57.0]R	sp|Q04756|HGFA_HUMAN	1.03161	0.997721
FVEGLPINDFSR	sp|P40925|MDHC_HUMAN	1.07209	0.799129		EWFSETFQK	sp|P02654|APOC1_HUMAN	1.01708	1.72828		VLMSVLNDNSR	sp|P06681|CO2_HUMAN	1.10136	1.05532		STDYGIFQINSR	sp|P61626|LYSC_HUMAN	1.01299	1.87721		EQFLDGDGWTSR	sp|P27797|CALR_HUMAN	1.05671	1.45909		GDATVFFILPNQGK	sp|P29622|KAIN_HUMAN	1.06312	1.20041		MINLSVPDTIDER	sp|P13796|PLSL_HUMAN	1.02045	0.769214		SQVVAGTNYFIK	sp|P04080|CYTB_HUMAN	1.00229	1.44356
DGTFPLPIGESVTVTR	sp|P05362|ICAM1_HUMAN	1.07078	1.44082		ISASAEELR	sp|P06727|APOA4_HUMAN	1.01438	0.834029		VPGLYYFTYHASSR	sp|P02746|C1QB_HUMAN	1.08029	0.878935							QYFTVFDR	sp|P0DJD8|PEPA3_HUMAN	1.05172	1.00292		DLFHC[+57.0]VSFTLPR	sp|P20742|PZP_HUMAN	1.05922	1.62958		SSALDMENFR	sp|P19823|ITIH2_HUMAN	1.01405	1.04766
AYVPIAQVK	sp|Q14956|GPNMB_HUMAN	1.05319	0.716794		VVDVLDSIK	sp|P00918|CAH2_HUMAN	1.01	1.70286		TFVLNFIK	sp|P04070|PROC_HUMAN	1.0797	1.5519							TEVIPPLIENR	sp|P04114|APOB_HUMAN	1.04767	1.383		GALQNIIPASTGAAK	sp|P04406|G3P_HUMAN	1.05733	1.41027		VLEPTLK	sp|P02774|VTDB_HUMAN	1.01017	1.21932
VGSPNAAVLWLWSSHNR	sp|O00391|QSOX1_HUMAN	1.04157	1.26514							IPSETLNR	sp|Q15582|BGH3_HUMAN	1.078	2.29737							TLYLADTFPTNFR	sp|P05154|IPSP_HUMAN	1.03664	1.18282		DSGSYFC[+57.0]R	sp|P08637|FCG3A_HUMAN	1.05591	1.28997		IDQLEGDHQLIQEALIFDNK	sp|P12814|ACTN1_HUMAN	1.0075	1.394
DFTPVC[+57.0]TTELGR	sp|P30041|PRDX6_HUMAN	1.04154	1.31639							QYFTVFDR	sp|P0DJD8|PEPA3_HUMAN	1.06852	1.12898							FEDENFILK	sp|P62937|PPIA_HUMAN	1.03514	1.76159		VIGSGC[+57.0]NLDSAR	sp|P07195|LDHB_HUMAN	1.05239	0.688804
MINLSVPDTIDER	sp|P13796|PLSL_HUMAN	1.03355	1.405							LLVVYPWTQR	sp|P01579|IFNG_HUMAN	1.0429	1.12067							MNTVIAALSR	sp|P08185|CBG_HUMAN	1.0056	1.47562		AYVPIAQVK	sp|Q14956|GPNMB_HUMAN	1.05175	0.825186
EDVYVVGTVLR	sp|P04003|C4BPA_HUMAN	1.02648	1.22133							DSGSYFC[+57.0]R	sp|P08637|FCG3A_HUMAN	1.03656	2.14678							EDVYVVGTVLR	sp|P04003|C4BPA_HUMAN	1.00123	1.60772		DGLILTSR	sp|Q99497|PARK7_HUMAN	1.03806	0.996697
ESYSGVTLDPR	sp|P01031|CO5_HUMAN	1.01187	0.978257							VDATAETDLAK	sp|P13667|PDIA4_HUMAN	1.00995	1.41182												FEDENFILK	sp|P62937|PPIA_HUMAN	1.02659	1.07064
VLTPTQVK	sp|P30086|PEBP1_HUMAN	1.01059	0.994035							GTYIPVPIVSELQSGK	sp|P00488|F13A_HUMAN	1.00801	1.30231												LLETEC[+57.0]PQYIR	sp|P05109|S10A8_HUMAN	1.02047	1.90341
ISASAEELR	sp|P06727|APOA4_HUMAN	1.00397	1.48561							GIVEEC[+57.0]C[+57.0]FR	sp|P01344|IGF2_HUMAN	1.00679	1.79886												VEHSDLSFSK	sp|P61769|B2MG_HUMAN	1.01963	1.36003
																									LC[+57.0]QDLGPGAFR	sp|P08697|A2AP_HUMAN	1.01367	1.14181
																									TVGSDTFYSFK	sp|P01042|KNG1_HUMAN	1.00991	0.640886
																									ESYNVQLQLPAR	sp|Q14112|NID2_HUMAN	1.00237	1.06674

## Sheet: File S1. Info sheet OPLS-DA
Headings/Abbreviations	Explanation
Model No.	Model used in figures and body text
Type	Method used
Group 1	Group 1 used in theOPLS-DA analysis model calculation
Group 2	Group 2 used in theOPLS-DA analysis model calculation
A	Number of components
N	Number of samples
R2X(cum)	Measure of fit (R2) to X, cumulative
R2Y(cum)	Measure of fit (R2) to Y, cumulative
Q2(cum)	Measure of fit in trainingset according to 7-fold cross validation, Q2>0,5 indicates good predictability
#var	number of variables (peptides) included in the model calculation
S1: Column N, P, Q coloured according to ranking; high number of VIP>1 or variables with p<0.05 is coloured red, low number of VIP>1 or p<0.05 is coloured blue.
Models in figures, tables, supplementary tables S2-S5 and body text:
A1. benign vs. all malignant incl.borderline (n=74) peptideID	A1.=model in figures and body text, description of comparson (benign vs. malignant incl. borderline) and number of samples included in this specific comparison. The used peptide is shown in this column.
Var ID (Protein)	The protein variable ID
M6.VIP[1+0+0]	M6 refers to the original modelnumber from the SIMCA source file. VIP values for each peptide/protein are shown in this column for the specific mocel, only values >1 are included. [1+0+0] corresponds to components in the OPLS projection.
2,44693 * M6.VIP[1]cvSE	confidence interval of VIP at 95%
A	Number of components
N	Number of samples (patients)
OPLS-DA	Orthogonal projection to latent structures-discriminant analysis
VIP	Variable of Importance for the Projection of the plot, values over 1 indicate important variables.
LGSC	lowgrade serous cancer
HGSC	highgrade serous cancer
Sheet S3: P-values for peptides with p <0.05 have been added after the OPLS-DA information.
